# Supplementary material for: High precision CA-ID-TIMS U-Pb zircon age for the “Dueling Dinosaurs” locality, with implications for regional correlation, basal age and duration of the Hell Creek Formation, Montana
Source: PLoS One. 2026 May 20;21(5):e0328861. doi: 10.1371/journal.pone.0328861 (PMC13189327; doi:10.1371/journal.pone.0328861)
Supplement: S1 File — S1 Table. DD Bchron Input Data. S2 Table DD Bchron R Script. S3 Table DD Bchron Model Ages. S4 Table Kiowa Bchron Input Data. S5 Table Kiowa Bchron R Script. S6 Table Kiowa Bchron Model Ages. (XLSX) [file pone.0328861.s001.xlsx]

## Sheet: S1 Table DD Bchron Input Data
Input Data
id	ages	ageSds	position	thickness	calCurves
"C30N/C29R"	66480	275	1100	0	normal
"Ingomar Bentonite"	66850	13	7500	0	normal
"Duelling Bentonite"	66929	10	8000	0	normal
Notes:
id = sample names, ages = kyrs, ageSds = uncertainty (X) at 1σ in kyrs, position = stratigraphic height (cm) as “depth” beginning at the top of the composite section, thickness = thickness of sampled horizon (null=0).

## Sheet: S2 Table DD Bchron R Script
Script
	library(Bchron)
	DD_Model_Input <- read.csv(file.choose())
	DD_Model=Bchronology(ages=DD_Model_Input$ages,
				ageSds=DD_Model_Input$ageSds,
				calCurves=DD_Model_Input$calCurves,
				positions=DD_Model_Input$position,
				positionThicknesses=DD_Model_Input$thickness,
				ids=DD_Model_Input$id,
				predictPositions=seq(0,10950,by=50),
				iterations=500000)
	library(ggplot2)
	plot(DD_Model)+labs(x='Age (ka)',y='Depth (cm)',title='Composite Section Bchron Model')
	DD_Model_Output<- matrix(nrow=219, ncol=3)
	for(i in 1:219){ DD_Model_Output [i,]=quantile(DD_Model$thetaPredict[,i],probs = c(0.025,0.5,0.975))}
	write.csv(DD_Model_Output, "DD Model Output.csv")

## Sheet: S3 Table DD Bchron Model Ages
Stratigraphic Level* (m)	Model Age (Ma)	+	-	(Maximum)	(Minimum)	Range
109	66.365	0.405775	0.713	66.7708	65.652	1.11877		* Relative to the base of the composite section
108.5	66.368	0.403	0.704	66.771	65.664	1.107
108	66.371	0.401	0.695	66.772	65.676	1.096
107.5	66.374	0.398	0.687	66.772	65.687	1.085
107	66.377	0.396	0.679775	66.773	65.6972	1.07577
106.5	66.381	0.392	0.672	66.773	65.709	1.064
106	66.384	0.39	0.664	66.774	65.72	1.054
105.5	66.387	0.387	0.655775	66.774	65.7312	1.04277
105	66.391	0.384	0.647	66.775	65.744	1.031
104.5	66.394	0.381	0.639	66.775	65.755	1.02
104	66.398	0.378	0.628	66.776	65.77	1.006
103.5	66.401	0.376	0.62	66.777	65.781	0.996
103	66.405	0.372	0.611	66.777	65.794	0.983
102.5	66.409	0.369	0.602	66.778	65.807	0.971
102	66.413	0.365	0.591	66.778	65.822	0.956
101.5	66.417	0.362	0.583	66.779	65.834	0.945
101	66.421	0.359	0.574	66.78	65.847	0.933
100.5	66.426	0.355	0.566	66.781	65.86	0.921
100	66.431	0.351	0.559	66.782	65.872	0.91
99.5	66.436	0.347	0.549	66.783	65.887	0.896
99	66.442	0.342	0.538	66.784	65.904	0.88
98.5	66.449	0.336775	0.527	66.7858	65.922	0.863775
98	66.46	0.327	0.509775	66.787	65.9502	0.836775
97.5	66.469	0.32	0.501	66.789	65.968	0.821
97	66.475	0.315	0.499	66.79	65.976	0.814
96.5	66.48	0.311	0.494	66.791	65.986	0.805
96	66.485	0.307	0.491	66.792	65.994	0.798
95.5	66.49	0.303	0.489	66.793	66.001	0.792
95	66.494	0.3	0.486	66.794	66.008	0.786
94.5	66.498	0.296	0.483	66.794	66.015	0.779
94	66.502	0.293	0.481	66.795	66.021	0.774
93.5	66.505	0.291	0.478	66.796	66.027	0.769
93	66.509	0.288	0.475	66.797	66.034	0.763
92.5	66.513	0.284	0.473775	66.797	66.0392	0.757775
92	66.516	0.282	0.469775	66.798	66.0462	0.751775
91.5	66.52	0.279	0.468	66.799	66.052	0.747
91	66.523	0.276	0.465	66.799	66.058	0.741
90.5	66.527	0.273	0.463	66.8	66.064	0.736
90	66.53	0.271	0.461	66.801	66.069	0.732
89.5	66.533	0.269	0.458	66.802	66.075	0.727
89	66.536	0.266	0.456	66.802	66.08	0.722
88.5	66.539	0.264	0.453	66.803	66.086	0.717
88	66.542	0.262	0.45	66.804	66.092	0.712
87.5	66.545	0.259	0.447	66.804	66.098	0.706
87	66.548	0.257	0.444	66.805	66.104	0.701
86.5	66.551	0.255	0.442	66.806	66.109	0.697
86	66.554	0.252	0.438	66.806	66.116	0.69
85.5	66.557	0.25	0.436	66.807	66.121	0.686
85	66.56	0.247	0.434	66.807	66.126	0.681
84.5	66.563	0.245	0.432	66.808	66.131	0.677
84	66.566	0.243	0.43	66.809	66.136	0.673
83.5	66.569	0.24	0.427	66.809	66.142	0.667
83	66.572	0.238	0.425	66.81	66.147	0.663
82.5	66.575	0.235	0.423	66.81	66.152	0.658
82	66.578	0.233	0.42	66.811	66.158	0.653
81.5	66.581	0.23	0.418	66.811	66.163	0.648
81	66.584	0.228	0.416775	66.812	66.1672	0.644775
80.5	66.587	0.225	0.414	66.812	66.173	0.639
80	66.59	0.223	0.412	66.813	66.178	0.635
79.5	66.593	0.221	0.409	66.814	66.184	0.63
79	66.595	0.219	0.405	66.814	66.19	0.624
78.5	66.598	0.217	0.402	66.815	66.196	0.619
78	66.601	0.214	0.399	66.815	66.202	0.613
77.5	66.604	0.212	0.396	66.816	66.208	0.608
77	66.607	0.21	0.394	66.817	66.213	0.604
76.5	66.61	0.207	0.392	66.817	66.218	0.599
76	66.612	0.206	0.389	66.818	66.223	0.595
75.5	66.615	0.204	0.387	66.819	66.228	0.591
75	66.618	0.201	0.384	66.819	66.234	0.585
74.5	66.621	0.199	0.383	66.82	66.238	0.582
74	66.623	0.197	0.379	66.82	66.244	0.576
73.5	66.626	0.195	0.376	66.821	66.25	0.571
73	66.629	0.192	0.374	66.821	66.255	0.566
72.5	66.631	0.191	0.371	66.822	66.26	0.562
72	66.634	0.188	0.368	66.822	66.266	0.556
71.5	66.637	0.186	0.366	66.823	66.271	0.552
71	66.64	0.183	0.363775	66.823	66.2762	0.546775
70.5	66.642	0.182	0.36	66.824	66.282	0.542
70	66.645	0.179	0.357	66.824	66.288	0.536
69.5	66.648	0.177	0.355	66.825	66.293	0.532
69	66.651	0.174	0.353	66.825	66.298	0.527
68.5	66.653	0.173	0.350775	66.826	66.3022	0.523775
68	66.656	0.17	0.347	66.826	66.309	0.517
67.5	66.659	0.168	0.345	66.827	66.314	0.513
67	66.662	0.165	0.343	66.827	66.319	0.508
66.5	66.665	0.163	0.341	66.828	66.324	0.504
66	66.667	0.161	0.337	66.828	66.33	0.498
65.5	66.67	0.159	0.335	66.829	66.335	0.494
65	66.673	0.156	0.333	66.829	66.34	0.489
64.5	66.676	0.154	0.33	66.83	66.346	0.484
64	66.678	0.152	0.327	66.83	66.351	0.479
63.5	66.681	0.15	0.324	66.831	66.357	0.474
63	66.684	0.147	0.321	66.831	66.363	0.468
62.5	66.687	0.145	0.319	66.832	66.368	0.464
62	66.689	0.143	0.316	66.832	66.373	0.459
61.5	66.692	0.141	0.314	66.833	66.378	0.455
61	66.695	0.138	0.312	66.833	66.383	0.45
60.5	66.698	0.136	0.31	66.834	66.388	0.446
60	66.7	0.134	0.306	66.834	66.394	0.44
59.5	66.703	0.132	0.304	66.835	66.399	0.436
59	66.706	0.129	0.301	66.835	66.405	0.43
58.5	66.708	0.128	0.297	66.836	66.411	0.425
58	66.711	0.125	0.294	66.836	66.417	0.419
57.5	66.714	0.123	0.291	66.837	66.423	0.414
57	66.717	0.12	0.288	66.837	66.429	0.408
56.5	66.719	0.119	0.285	66.838	66.434	0.404
56	66.722	0.116	0.283	66.838	66.439	0.399
55.5	66.725	0.114	0.28	66.839	66.445	0.394
55	66.728	0.111	0.278	66.839	66.45	0.389
54.5	66.73	0.11	0.276	66.84	66.454	0.386
54	66.733	0.107	0.274	66.84	66.459	0.381
53.5	66.736	0.105	0.271	66.841	66.465	0.376
53	66.739	0.102	0.267	66.841	66.472	0.369
52.5	66.742	0.1	0.265	66.842	66.477	0.365
52	66.744	0.098	0.262	66.842	66.482	0.36
51.5	66.747	0.096	0.259	66.843	66.488	0.355
51	66.75	0.093	0.256	66.843	66.494	0.349
50.5	66.753	0.091	0.253	66.844	66.5	0.344
50	66.756	0.088	0.25	66.844	66.506	0.338
49.5	66.758	0.087	0.245	66.845	66.513	0.332
49	66.761	0.084	0.243	66.845	66.518	0.327
48.5	66.764	0.082	0.24	66.846	66.524	0.322
48	66.767	0.08	0.237	66.847	66.53	0.317
47.5	66.77	0.077	0.234	66.847	66.536	0.311
47	66.772	0.076	0.231	66.848	66.541	0.307
46.5	66.775	0.073	0.228	66.848	66.547	0.301
46	66.778	0.071	0.225	66.849	66.553	0.296
45.5	66.781	0.069	0.22	66.85	66.561	0.289
45	66.784	0.066	0.217	66.85	66.567	0.283
44.5	66.786	0.065	0.212	66.851	66.574	0.277
44	66.789	0.062	0.208	66.851	66.581	0.27
43.5	66.792	0.06	0.205	66.852	66.587	0.265
43	66.795	0.058	0.202	66.853	66.593	0.26
42.5	66.797	0.057	0.197	66.854	66.6	0.254
42	66.8	0.054	0.192	66.854	66.608	0.246
41.5	66.803	0.052	0.188	66.855	66.615	0.24
41	66.806	0.05	0.183	66.856	66.623	0.233
40.5	66.809	0.048	0.177	66.857	66.632	0.225
40	66.811	0.047	0.171	66.858	66.64	0.218
39.5	66.814	0.044	0.166	66.858	66.648	0.21
39	66.817	0.042	0.159	66.859	66.658	0.201
38.5	66.82	0.04	0.152	66.86	66.668	0.192
38	66.823	0.038	0.146	66.861	66.677	0.184
37.5	66.825	0.037	0.138	66.862	66.687	0.175
37	66.828	0.035	0.129	66.863	66.699	0.164
36.5	66.831	0.034	0.12	66.865	66.711	0.154
36	66.834	0.032	0.109	66.866	66.725	0.141
35.5	66.837	0.03	0.094775	66.867	66.7422	0.124775
35	66.84	0.029	0.078	66.869	66.762	0.107
34.5	66.844	0.027	0.054	66.871	66.79	0.081
34	66.85	0.025	0.026	66.875	66.824	0.051
33.5	66.858	0.031	0.024	66.889	66.834	0.055
33	66.866	0.032	0.023	66.898	66.843	0.055
32.5	66.874	0.031	0.023	66.905	66.851	0.054
32	66.882	0.028	0.024	66.91	66.858	0.052
31.5	66.89	0.025	0.026	66.915	66.864	0.051
31	66.897	0.023	0.028	66.92	66.869	0.051
30.5	66.905	0.02	0.03	66.925	66.875	0.05
30	66.913	0.019	0.031	66.932	66.882	0.05
29.5	66.92	0.02	0.027	66.94	66.893	0.047
29	66.929	0.02	0.02	66.949	66.909	0.04
28.5	66.935	0.077	0.023	67.012	66.912	0.1
28	66.939	0.117	0.025	67.056	66.914	0.142
27.5	66.942	0.147	0.027	67.089	66.915	0.174
27	66.945	0.172	0.029	67.117	66.916	0.201
26.5	66.947	0.194	0.031	67.141	66.916	0.225
26	66.95	0.213	0.033	67.163	66.917	0.246
25.5	66.953	0.228	0.035	67.181	66.918	0.263
25	66.956	0.245	0.038	67.201	66.918	0.283
24.5	66.959	0.26	0.04	67.219	66.919	0.3
24	66.962	0.275	0.043	67.237	66.919	0.318
23.5	66.965	0.289	0.045	67.254	66.92	0.334
23	66.968	0.3	0.048	67.268	66.92	0.348
22.5	66.971	0.312	0.051	67.283	66.92	0.363
22	66.974	0.323	0.053	67.297	66.921	0.376
21.5	66.977	0.335775	0.056	67.3128	66.921	0.391775
21	66.98	0.346	0.059	67.326	66.921	0.405
20.5	66.983	0.356	0.061	67.339	66.922	0.417
20	66.986	0.366	0.064	67.352	66.922	0.43
19.5	66.989	0.375	0.067	67.364	66.922	0.442
19	66.992	0.386	0.07	67.378	66.922	0.456
18.5	66.995	0.395	0.072	67.39	66.923	0.467
18	66.998	0.405	0.075	67.403	66.923	0.48
17.5	67.001	0.414	0.078	67.415	66.923	0.492
17	67.004	0.423	0.081	67.427	66.923	0.504
16.5	67.007	0.432	0.083	67.439	66.924	0.515
16	67.01	0.440775	0.086	67.4508	66.924	0.526775
15.5	67.013	0.45	0.089	67.463	66.924	0.539
15	67.016	0.461	0.092	67.477	66.924	0.553
14.5	67.019	0.469	0.095	67.488	66.924	0.564
14	67.022	0.48	0.097	67.502	66.925	0.577
13.5	67.025	0.488	0.1	67.513	66.925	0.588
13	67.028	0.498	0.103	67.526	66.925	0.601
12.5	67.031	0.51	0.106	67.541	66.925	0.616
12	67.034	0.518	0.109	67.552	66.925	0.627
11.5	67.037	0.526	0.111	67.563	66.926	0.637
11	67.039	0.535	0.113	67.574	66.926	0.648
10.5	67.043	0.542	0.117	67.585	66.926	0.659
10	67.045	0.551775	0.119	67.5968	66.926	0.670775
9.5	67.048	0.562	0.122	67.61	66.926	0.684
9	67.051	0.568	0.125	67.619	66.926	0.693
8.5	67.054	0.576	0.128	67.63	66.926	0.704
8	67.057	0.583	0.13	67.64	66.927	0.713
7.5	67.06	0.591	0.133	67.651	66.927	0.724
7	67.063	0.602	0.136	67.665	66.927	0.738
6.5	67.066	0.61	0.139	67.676	66.927	0.749
6	67.068	0.617775	0.141	67.6858	66.927	0.758775
5.5	67.071	0.624	0.144	67.695	66.927	0.768
5	67.074	0.632	0.146	67.706	66.928	0.778
4.5	67.077	0.640775	0.149	67.7178	66.928	0.789775
4	67.08	0.649	0.152	67.729	66.928	0.801
3.5	67.082	0.658	0.154	67.74	66.928	0.812
3	67.085	0.664	0.157	67.749	66.928	0.821
2.5	67.088	0.671	0.16	67.759	66.928	0.831
2	67.091	0.677	0.163	67.768	66.928	0.84
1.5	67.094	0.686	0.165	67.78	66.929	0.851
1	67.096	0.694	0.167	67.79	66.929	0.861
0.5	67.099	0.701	0.17	67.8	66.929	0.871
0	67.102	0.71	0.173	67.812	66.929	0.883

## Sheet: S4 TableKiowa Bchron Input Data
Input Data
id	ages	ageSds	position	thickness	calCurves
"KJ08-17"	64520	14.5	17452	0	normal
"KJ07-63"	64633	24.5	17926	0	normal
"KJ08-53"	65801	19	26774	0	normal
"KJ10-04"	66019	12	30256	0	normal
"KJ10-09"	66304	14.5	34450	0	normal
Notes:
id = sample names, ages = kyrs, ageSds = uncertainty (X) at 1σ in kyrs, position = stratigraphic height (cm) as depth from the top of the core, thickness = thickness of sampled horizon (null=0).

## Sheet: S5 Table Kiowa Bchron R Script
Script
	library(Bchron)
	Kiowa_InputAges <- read.csv(file.choose())
	Kiowa_Model=Bchronology(ages=Kiowa_InputAges$ages,
				ageSds=Kiowa_InputAges$ageSds,
				calCurves=Kiowa_InputAges$calCurves,
				positions=Kiowa_InputAges$position,
				positionThicknesses=Kiowa_InputAges$thickness,
				ids=Kiowa_InputAges$id,
				predictPositions=seq(0,39625,by=25), iterations=500000)
	library(ggplot2)
	plot(Kiowa_Model)+labs(x='Age (ka)',y='Depth (cm)',title='Kiowa Core Section Bchron Model')
	Kiowa_Model_Output <- matrix(nrow=1586, ncol=3)
	for(i in 1:1586){ Kiowa_Model_Output [i,]=quantile(Kiowa_Model$thetaPredict[,i],probs = c(0.025,0.5,0.975))}
	write.csv(Kiowa_Model_Output, "Kiowa Model Output.csv")

## Sheet: S6 TableKiowa Bchron Model Ages
Stratigraphic Level* (m)	Model Age (Ma)	+	-	(Maximum)	(Minimum)	Range
0	63.089	1.26	1.855	64.349	61.234	3.115		* Below the top of the Kiowa Core (Clyde et al., 2016)
0.25	63.091	1.258	1.854	64.349	61.237	3.112
0.5	63.093	1.256	1.853	64.349	61.24	3.109
0.75	63.095	1.254	1.852	64.349	61.243	3.106
1	63.097	1.25277	1.849	64.3498	61.248	3.10177
1.25	63.1	1.25	1.847	64.35	61.253	3.097
1.5	63.102	1.248	1.842	64.35	61.26	3.09
1.75	63.104	1.246	1.839	64.35	61.265	3.085
2	63.106	1.245	1.837	64.351	61.269	3.082
2.25	63.108	1.243	1.835	64.351	61.273	3.078
2.5	63.11	1.241	1.83355	64.351	61.2764	3.07455
2.75	63.113	1.239	1.831	64.352	61.282	3.07
3	63.115	1.237	1.831	64.352	61.284	3.068
3.25	63.117	1.235	1.831	64.352	61.286	3.066
3.5	63.118	1.235	1.83	64.353	61.288	3.065
3.75	63.12	1.233	1.82678	64.353	61.2932	3.05978
4	63.123	1.23	1.82777	64.353	61.2952	3.05777
4.25	63.124	1.22978	1.82478	64.3538	61.2992	3.05455
4.5	63.126	1.228	1.82377	64.354	61.3022	3.05178
4.75	63.128	1.226	1.82177	64.354	61.3062	3.04778
5	63.131	1.223	1.82078	64.354	61.3102	3.04378
5.25	63.133	1.222	1.819	64.355	61.314	3.041
5.5	63.134	1.221	1.81577	64.355	61.3182	3.03678
5.75	63.136	1.219	1.81377	64.355	61.3222	3.03277
6	63.139	1.217	1.812	64.356	61.327	3.029
6.25	63.14	1.216	1.80977	64.356	61.3302	3.02577
6.5	63.142	1.21477	1.808	64.3568	61.334	3.02278
6.75	63.144	1.213	1.806	64.357	61.338	3.019
7	63.146	1.211	1.802	64.357	61.344	3.013
7.25	63.148	1.21	1.8	64.358	61.348	3.01
7.5	63.15	1.208	1.797	64.358	61.353	3.005
7.75	63.152	1.206	1.794	64.358	61.358	3
8	63.154	1.204	1.792	64.358	61.362	2.996
8.25	63.156	1.203	1.79177	64.359	61.3642	2.99478
8.5	63.158	1.201	1.789	64.359	61.369	2.99
8.75	63.1595	1.1995	1.78605	64.359	61.3734	2.98555
9	63.162	1.19778	1.784	64.3598	61.378	2.98177
9.25	63.163	1.197	1.783	64.36	61.38	2.98
9.5	63.165	1.195	1.78	64.36	61.385	2.975
9.75	63.167	1.194	1.77677	64.361	61.3902	2.97078
10	63.169	1.192	1.774	64.361	61.395	2.966
10.25	63.171	1.19	1.772	64.361	61.399	2.962
10.5	63.173	1.188	1.769	64.361	61.404	2.957
10.75	63.175	1.187	1.767	64.362	61.408	2.954
11	63.177	1.185	1.766	64.362	61.411	2.951
11.25	63.179	1.183	1.764	64.362	61.415	2.947
11.5	63.181	1.182	1.762	64.363	61.419	2.944
11.75	63.1835	1.1795	1.7625	64.363	61.421	2.942
12	63.186	1.177	1.76055	64.363	61.4254	2.93755
12.25	63.188	1.176	1.759	64.364	61.429	2.935
12.5	63.19	1.174	1.754	64.364	61.436	2.928
12.75	63.192	1.172	1.75477	64.364	61.4372	2.92678
13	63.194	1.17	1.753	64.364	61.441	2.923
13.25	63.196	1.169	1.75277	64.365	61.4432	2.92177
13.5	63.198	1.167	1.75077	64.365	61.4472	2.91777
13.75	63.201	1.164	1.751	64.365	61.45	2.915
14	63.203	1.16277	1.749	64.3658	61.454	2.91178
14.25	63.205	1.161	1.748	64.366	61.457	2.909
14.5	63.207	1.159	1.746	64.366	61.461	2.905
14.75	63.209	1.157	1.744	64.366	61.465	2.901
15	63.211	1.15577	1.74277	64.3668	61.4682	2.89855
15.25	63.2135	1.1535	1.7415	64.367	61.472	2.895
15.5	63.216	1.151	1.741	64.367	61.475	2.892
15.75	63.218	1.149	1.739	64.367	61.479	2.888
16	63.22	1.147	1.738	64.367	61.482	2.885
16.25	63.222	1.146	1.737	64.368	61.485	2.883
16.5	63.2235	1.1445	1.73527	64.368	61.4882	2.87977
16.75	63.225	1.143	1.731	64.368	61.494	2.874
17	63.228	1.14078	1.73	64.3688	61.498	2.87078
17.25	63.229	1.14	1.727	64.369	61.502	2.867
17.5	63.231	1.138	1.725	64.369	61.506	2.863
17.75	63.233	1.137	1.72277	64.37	61.5102	2.85977
18	63.235	1.135	1.721	64.37	61.514	2.856
18.25	63.237	1.133	1.72	64.37	61.517	2.853
18.5	63.239	1.132	1.719	64.371	61.52	2.851
18.75	63.241	1.13	1.716	64.371	61.525	2.846
19	63.243	1.12878	1.715	64.3718	61.528	2.84377
19.25	63.245	1.127	1.712	64.372	61.533	2.839
19.5	63.247	1.126	1.709	64.373	61.538	2.835
19.75	63.249	1.124	1.707	64.373	61.542	2.831
20	63.251	1.122	1.706	64.373	61.545	2.828
20.25	63.253	1.12078	1.704	64.3738	61.549	2.82477
20.5	63.255	1.119	1.70378	64.374	61.5512	2.82278
20.75	63.257	1.117	1.703	64.374	61.554	2.82
21	63.259	1.11577	1.702	64.3748	61.557	2.81778
21.25	63.261	1.114	1.697	64.375	61.564	2.811
21.5	63.263	1.112	1.695	64.375	61.568	2.807
21.75	63.264	1.111	1.693	64.375	61.571	2.804
22	63.266	1.11	1.691	64.376	61.575	2.801
22.25	63.268	1.108	1.69077	64.376	61.5772	2.79878
22.5	63.27	1.106	1.689	64.376	61.581	2.795
22.75	63.272	1.10478	1.686	64.3768	61.586	2.79078
23	63.274	1.103	1.684	64.377	61.59	2.787
23.25	63.275	1.102	1.68	64.377	61.595	2.782
23.5	63.278	1.099	1.68	64.377	61.598	2.779
23.75	63.28	1.098	1.678	64.378	61.602	2.776
24	63.282	1.096	1.67477	64.378	61.6072	2.77077
24.25	63.284	1.094	1.672	64.378	61.612	2.766
24.5	63.286	1.093	1.671	64.379	61.615	2.764
24.75	63.288	1.091	1.67	64.379	61.618	2.761
25	63.29	1.089	1.668	64.379	61.622	2.757
25.25	63.292	1.087	1.666	64.379	61.626	2.753
25.5	63.293	1.087	1.66277	64.38	61.6302	2.74978
25.75	63.295	1.085	1.66178	64.38	61.6332	2.74677
26	63.297	1.083	1.659	64.38	61.638	2.742
26.25	63.299	1.082	1.65678	64.381	61.6422	2.73877
26.5	63.301	1.08	1.655	64.381	61.646	2.735
26.75	63.303	1.078	1.652	64.381	61.651	2.73
27	63.305	1.076	1.65	64.381	61.655	2.726
27.25	63.307	1.074	1.648	64.381	61.659	2.722
27.5	63.309	1.073	1.648	64.382	61.661	2.721
27.75	63.311	1.071	1.64678	64.382	61.6642	2.71778
28	63.313	1.069	1.644	64.382	61.669	2.713
28.25	63.315	1.067	1.64177	64.382	61.6732	2.70878
28.5	63.317	1.066	1.64078	64.383	61.6762	2.70677
28.75	63.319	1.064	1.63977	64.383	61.6792	2.70377
29	63.321	1.062	1.63777	64.383	61.6832	2.69977
29.25	63.323	1.06	1.636	64.383	61.687	2.696
29.5	63.325	1.059	1.63278	64.384	61.6922	2.69177
29.75	63.327	1.057	1.63078	64.384	61.6962	2.68777
30	63.329	1.056	1.62977	64.385	61.6992	2.68578
30.25	63.331	1.054	1.62577	64.385	61.7052	2.67977
30.5	63.333	1.052	1.624	64.385	61.709	2.676
30.75	63.335	1.05	1.622	64.385	61.713	2.672
31	63.337	1.049	1.619	64.386	61.718	2.668
31.25	63.339	1.047	1.618	64.386	61.721	2.665
31.5	63.341	1.045	1.616	64.386	61.725	2.661
31.75	63.343	1.043	1.61577	64.386	61.7272	2.65877
32	63.345	1.042	1.61078	64.387	61.7342	2.65278
32.25	63.347	1.04	1.607	64.387	61.74	2.647
32.5	63.349	1.038	1.60577	64.387	61.7432	2.64378
32.75	63.351	1.036	1.604	64.387	61.747	2.64
33	63.353	1.035	1.602	64.388	61.751	2.637
33.25	63.355	1.033	1.599	64.388	61.756	2.632
33.5	63.357	1.031	1.597	64.388	61.76	2.628
33.75	63.359	1.03	1.59377	64.389	61.7652	2.62378
34	63.361	1.028	1.59078	64.389	61.7702	2.61877
34.25	63.363	1.026	1.58977	64.389	61.7732	2.61578
34.5	63.365	1.024	1.58678	64.389	61.7782	2.61077
34.75	63.367	1.02277	1.586	64.3898	61.781	2.60878
35	63.369	1.021	1.58478	64.39	61.7842	2.60577
35.25	63.371	1.019	1.582	64.39	61.789	2.601
35.5	63.373	1.017	1.582	64.39	61.791	2.599
35.75	63.375	1.015	1.581	64.39	61.794	2.596
36	63.3775	1.0135	1.5785	64.391	61.799	2.592
36.25	63.38	1.011	1.578	64.391	61.802	2.589
36.5	63.382	1.009	1.577	64.391	61.805	2.586
36.75	63.384	1.007	1.572	64.391	61.812	2.579
37	63.386	1.006	1.56977	64.392	61.8162	2.57578
37.25	63.388	1.004	1.56777	64.392	61.8202	2.57178
37.5	63.39	1.002	1.56678	64.392	61.8232	2.56878
37.75	63.392	1.001	1.565	64.393	61.827	2.566
38	63.394	0.999	1.563	64.393	61.831	2.562
38.25	63.396	0.997	1.56177	64.393	61.8342	2.55877
38.5	63.397	0.996775	1.558	64.3938	61.839	2.55477
38.75	63.399	0.995	1.55577	64.394	61.8432	2.55077
39	63.4015	0.9925	1.5535	64.394	61.848	2.546
39.25	63.404	0.99	1.552	64.394	61.852	2.542
39.5	63.406	0.988	1.552	64.394	61.854	2.54
39.75	63.408	0.987	1.54977	64.395	61.8582	2.53678
40	63.41	0.985	1.548	64.395	61.862	2.533
40.25	63.412	0.983	1.54478	64.395	61.8672	2.52778
40.5	63.414	0.981	1.54377	64.395	61.8702	2.52477
40.75	63.415	0.981	1.53878	64.396	61.8762	2.51978
41	63.418	0.978	1.537	64.396	61.881	2.515
41.25	63.42	0.976	1.535	64.396	61.885	2.511
41.5	63.422	0.974	1.53277	64.396	61.8892	2.50678
41.75	63.424	0.973	1.529	64.397	61.895	2.502
42	63.426	0.971	1.528	64.397	61.898	2.499
42.25	63.428	0.969	1.526	64.397	61.902	2.495
42.5	63.43	0.967775	1.521	64.3978	61.909	2.48877
42.75	63.432	0.966	1.51877	64.398	61.9132	2.48477
43	63.433	0.965	1.517	64.398	61.916	2.482
43.25	63.436	0.962	1.515	64.398	61.921	2.477
43.5	63.437	0.961775	1.511	64.3988	61.926	2.47277
43.75	63.439	0.96	1.511	64.399	61.928	2.471
44	63.441	0.958	1.507	64.399	61.934	2.465
44.25	63.443	0.956	1.505	64.399	61.938	2.461
44.5	63.445	0.955	1.50077	64.4	61.9442	2.45578
44.75	63.447	0.953	1.49778	64.4	61.9492	2.45078
45	63.449	0.952	1.495	64.401	61.954	2.447
45.25	63.451	0.95	1.49477	64.401	61.9562	2.44477
45.5	63.453	0.948	1.493	64.401	61.96	2.441
45.75	63.455	0.946775	1.492	64.4018	61.963	2.43878
46	63.457	0.945	1.49	64.402	61.967	2.435
46.25	63.459	0.943	1.488	64.402	61.971	2.431
46.5	63.461	0.942	1.486	64.403	61.975	2.428
46.75	63.463	0.94	1.485	64.403	61.978	2.425
47	63.465	0.938	1.483	64.403	61.982	2.421
47.25	63.467	0.936	1.48	64.403	61.987	2.416
47.5	63.469	0.935	1.47755	64.404	61.9915	2.41255
47.75	63.472	0.932	1.47578	64.404	61.9962	2.40777
48	63.473	0.931	1.474	64.404	61.999	2.405
48.25	63.476	0.928	1.47277	64.404	62.0032	2.40077
48.5	63.477	0.928	1.469	64.405	62.008	2.397
48.75	63.479	0.926	1.466	64.405	62.013	2.392
49	63.482	0.923	1.465	64.405	62.017	2.388
49.25	63.484	0.921	1.46378	64.405	62.0202	2.38477
49.5	63.486	0.92	1.461	64.406	62.025	2.381
49.75	63.488	0.918	1.45877	64.406	62.0292	2.37677
50	63.49	0.916	1.457	64.406	62.033	2.373
50.25	63.492	0.915	1.456	64.407	62.036	2.371
50.5	63.494	0.913	1.456	64.407	62.038	2.369
50.75	63.496	0.911	1.454	64.407	62.042	2.365
51	63.498	0.909	1.454	64.407	62.044	2.363
51.25	63.5	0.908	1.451	64.408	62.049	2.359
51.5	63.502	0.906	1.44877	64.408	62.0532	2.35478
51.75	63.504	0.904	1.447	64.408	62.057	2.351
52	63.506	0.903	1.445	64.409	62.061	2.348
52.25	63.508	0.901	1.443	64.409	62.065	2.344
52.5	63.51	0.899	1.44378	64.409	62.0662	2.34278
52.75	63.512	0.897	1.44	64.409	62.072	2.337
53	63.514	0.896	1.439	64.41	62.075	2.335
53.25	63.516	0.894	1.438	64.41	62.078	2.332
53.5	63.518	0.892	1.43378	64.41	62.0842	2.32578
53.75	63.521	0.889	1.43378	64.41	62.0872	2.32278
54	63.523	0.888	1.43	64.411	62.093	2.318
54.25	63.525	0.886	1.429	64.411	62.096	2.315
54.5	63.527	0.884	1.42778	64.411	62.0992	2.31177
54.75	63.529	0.883	1.42677	64.412	62.1022	2.30978
55	63.531	0.881	1.425	64.412	62.106	2.306
55.25	63.533	0.879	1.423	64.412	62.11	2.302
55.5	63.535	0.877	1.42	64.412	62.115	2.297
55.75	63.537	0.875775	1.419	64.4128	62.118	2.29478
56	63.539	0.874	1.417	64.413	62.122	2.291
56.25	63.542	0.871	1.417	64.413	62.125	2.288
56.5	63.543	0.87	1.415	64.413	62.128	2.285
56.75	63.545	0.869	1.414	64.414	62.131	2.283
57	63.548	0.866	1.411	64.414	62.137	2.277
57.25	63.55	0.864	1.411	64.414	62.139	2.275
57.5	63.552	0.862	1.41	64.414	62.142	2.272
57.75	63.554	0.861	1.406	64.415	62.148	2.267
58	63.556	0.859	1.403	64.415	62.153	2.262
58.25	63.558	0.857	1.401	64.415	62.157	2.258
58.5	63.56	0.855	1.39977	64.415	62.1602	2.25477
58.75	63.562	0.854	1.397	64.416	62.165	2.251
59	63.564	0.852	1.39478	64.416	62.1692	2.24677
59.25	63.567	0.849	1.39278	64.416	62.1742	2.24178
59.5	63.569	0.847	1.391	64.416	62.178	2.238
59.75	63.571	0.846	1.389	64.417	62.182	2.235
60	63.573	0.844	1.38878	64.417	62.1842	2.23278
60.25	63.575	0.842	1.385	64.417	62.19	2.227
60.5	63.576	0.841	1.38177	64.417	62.1942	2.22277
60.75	63.579	0.839	1.381	64.418	62.198	2.22
61	63.58	0.838	1.37878	64.418	62.2012	2.21678
61.25	63.583	0.835	1.378	64.418	62.205	2.213
61.5	63.585	0.833	1.377	64.418	62.208	2.21
61.75	63.587	0.832	1.376	64.419	62.211	2.208
62	63.589	0.83	1.37577	64.419	62.2132	2.20578
62.25	63.59	0.829	1.371	64.419	62.219	2.2
62.5	63.592	0.828	1.37	64.42	62.222	2.198
62.75	63.594	0.826	1.368	64.42	62.226	2.194
63	63.596	0.824	1.36455	64.42	62.2315	2.18855
63.25	63.598	0.822	1.362	64.42	62.236	2.184
63.5	63.601	0.82	1.36078	64.421	62.2402	2.18078
63.75	63.603	0.818	1.358	64.421	62.245	2.176
64	63.604	0.817	1.355	64.421	62.249	2.172
64.25	63.606	0.815	1.353	64.421	62.253	2.168
64.5	63.608	0.814	1.351	64.422	62.257	2.165
64.75	63.61	0.812	1.349	64.422	62.261	2.161
65	63.612	0.81	1.34678	64.422	62.2652	2.15678
65.25	63.614	0.808	1.345	64.422	62.269	2.153
65.5	63.616	0.807	1.345	64.423	62.271	2.152
65.75	63.618	0.805	1.342	64.423	62.276	2.147
66	63.62	0.803	1.34	64.423	62.28	2.143
66.25	63.622	0.802	1.339	64.424	62.283	2.141
66.5	63.624	0.8	1.337	64.424	62.287	2.137
66.75	63.626	0.798	1.336	64.424	62.29	2.134
67	63.628	0.796	1.335	64.424	62.293	2.131
67.25	63.63	0.795	1.33177	64.425	62.2982	2.12677
67.5	63.632	0.793	1.32977	64.425	62.3022	2.12277
67.75	63.634	0.791775	1.327	64.4258	62.307	2.11877
68	63.636	0.79	1.325	64.426	62.311	2.115
68.25	63.638	0.788	1.323	64.426	62.315	2.111
68.5	63.64	0.786	1.32177	64.426	62.3182	2.10778
68.75	63.642	0.785	1.32	64.427	62.322	2.105
69	63.644	0.783	1.31678	64.427	62.3272	2.09978
69.25	63.646	0.781	1.315	64.427	62.331	2.096
69.5	63.648	0.779	1.314	64.427	62.334	2.093
69.75	63.65	0.778	1.312	64.428	62.338	2.09
70	63.652	0.776	1.308	64.428	62.344	2.084
70.25	63.654	0.774	1.308	64.428	62.346	2.082
70.5	63.656	0.772	1.305	64.428	62.351	2.077
70.75	63.658	0.771	1.304	64.429	62.354	2.075
71	63.66	0.769	1.303	64.429	62.357	2.072
71.25	63.662	0.767	1.3	64.429	62.362	2.067
71.5	63.664	0.766	1.298	64.43	62.366	2.064
71.75	63.666	0.764	1.296	64.43	62.37	2.06
72	63.668	0.762	1.29478	64.43	62.3732	2.05678
72.25	63.67	0.76	1.29177	64.43	62.3782	2.05178
72.5	63.672	0.759	1.289	64.431	62.383	2.048
72.75	63.674	0.757	1.288	64.431	62.386	2.045
73	63.676	0.755	1.286	64.431	62.39	2.041
73.25	63.678	0.753	1.285	64.431	62.393	2.038
73.5	63.68	0.752	1.283	64.432	62.397	2.035
73.75	63.682	0.75	1.281	64.432	62.401	2.031
74	63.683	0.749	1.278	64.432	62.405	2.027
74.25	63.6855	0.7465	1.27628	64.432	62.4092	2.02278
74.5	63.687	0.746	1.27277	64.433	62.4142	2.01878
74.75	63.689	0.744	1.27077	64.433	62.4182	2.01478
75	63.691	0.742	1.268	64.433	62.423	2.01
75.25	63.693	0.741	1.26578	64.434	62.4272	2.00678
75.5	63.695	0.739	1.263	64.434	62.432	2.002
75.75	63.697	0.737	1.26	64.434	62.437	1.997
76	63.699	0.735	1.258	64.434	62.441	1.993
76.25	63.701	0.734	1.255	64.435	62.446	1.989
76.5	63.703	0.732	1.253	64.435	62.45	1.985
76.75	63.705	0.73	1.252	64.435	62.453	1.982
77	63.707	0.728	1.249	64.435	62.458	1.977
77.25	63.709	0.726775	1.247	64.4358	62.462	1.97378
77.5	63.711	0.725	1.24477	64.436	62.4662	1.96978
77.75	63.713	0.723	1.24378	64.436	62.4692	1.96677
78	63.715	0.721	1.241	64.436	62.474	1.962
78.25	63.717	0.719	1.23978	64.436	62.4772	1.95877
78.5	63.72	0.717	1.23778	64.437	62.4822	1.95477
78.75	63.7215	0.7155	1.2345	64.437	62.487	1.95
79	63.723	0.714	1.233	64.437	62.49	1.947
79.25	63.725	0.712	1.23178	64.437	62.4932	1.94378
79.5	63.727	0.711	1.23077	64.438	62.4962	1.94178
79.75	63.729	0.709	1.22877	64.438	62.5002	1.93778
80	63.731	0.707	1.224	64.438	62.507	1.931
80.25	63.733	0.705	1.22	64.438	62.513	1.925
80.5	63.735	0.704	1.217	64.439	62.518	1.921
80.75	63.737	0.702	1.215	64.439	62.522	1.917
81	63.739	0.7	1.213	64.439	62.526	1.913
81.25	63.741	0.699	1.21	64.44	62.531	1.909
81.5	63.743	0.697	1.208	64.44	62.535	1.905
81.75	63.745	0.695	1.20677	64.44	62.5382	1.90177
82	63.747	0.693	1.20378	64.44	62.5432	1.89678
82.25	63.749	0.692	1.20077	64.441	62.5482	1.89278
82.5	63.751	0.69	1.19877	64.441	62.5522	1.88878
82.75	63.753	0.688	1.196	64.441	62.557	1.884
83	63.754	0.687	1.19178	64.441	62.5622	1.87878
83.25	63.756	0.686	1.189	64.442	62.567	1.875
83.5	63.759	0.683	1.189	64.442	62.57	1.872
83.75	63.761	0.681	1.187	64.442	62.574	1.868
84	63.763	0.679	1.184	64.442	62.579	1.863
84.25	63.765	0.677	1.182	64.442	62.583	1.859
84.5	63.767	0.676	1.181	64.443	62.586	1.857
84.75	63.769	0.674	1.18	64.443	62.589	1.854
85	63.771	0.672	1.178	64.443	62.593	1.85
85.25	63.773	0.67	1.177	64.443	62.596	1.847
85.5	63.775	0.668	1.176	64.443	62.599	1.844
85.75	63.777	0.667	1.175	64.444	62.602	1.842
86	63.779	0.665	1.174	64.444	62.605	1.839
86.25	63.781	0.663	1.171	64.444	62.61	1.834
86.5	63.783	0.661	1.169	64.444	62.614	1.83
86.75	63.785	0.66	1.166	64.445	62.619	1.826
87	63.787	0.658	1.165	64.445	62.622	1.823
87.25	63.789	0.656	1.16277	64.445	62.6262	1.81878
87.5	63.791	0.654	1.159	64.445	62.632	1.813
87.75	63.793	0.652	1.158	64.445	62.635	1.81
88	63.796	0.65	1.157	64.446	62.639	1.807
88.25	63.798	0.648	1.155	64.446	62.643	1.803
88.5	63.799	0.647	1.15278	64.446	62.6462	1.79977
88.75	63.801	0.645	1.152	64.446	62.649	1.797
89	63.803	0.644	1.15	64.447	62.653	1.794
89.25	63.805	0.642	1.14777	64.447	62.6572	1.78977
89.5	63.807	0.64	1.14478	64.447	62.6622	1.78478
89.75	63.809	0.638	1.14278	64.447	62.6662	1.78077
90	63.811	0.637	1.13977	64.448	62.6712	1.77677
90.25	63.813	0.635	1.138	64.448	62.675	1.773
90.5	63.815	0.633	1.13678	64.448	62.6782	1.76978
90.75	63.817	0.631	1.132	64.448	62.685	1.763
91	63.819	0.63	1.128	64.449	62.691	1.758
91.25	63.821	0.628	1.126	64.449	62.695	1.754
91.5	63.824	0.625	1.126	64.449	62.698	1.751
91.75	63.826	0.623	1.123	64.449	62.703	1.746
92	63.828	0.622	1.122	64.45	62.706	1.744
92.25	63.83	0.62	1.12	64.45	62.71	1.74
92.5	63.832	0.618	1.118	64.45	62.714	1.736
92.75	63.834	0.616775	1.114	64.4508	62.72	1.73077
93	63.836	0.615	1.11	64.451	62.726	1.725
93.25	63.838	0.613	1.108	64.451	62.73	1.721
93.5	63.839	0.612	1.105	64.451	62.734	1.717
93.75	63.841	0.611	1.10377	64.452	62.7372	1.71477
94	63.843	0.609	1.10278	64.452	62.7402	1.71178
94.25	63.845	0.607	1.101	64.452	62.744	1.708
94.5	63.847	0.605	1.099	64.452	62.748	1.704
94.75	63.849	0.603775	1.09777	64.4528	62.7512	1.70155
95	63.851	0.602	1.096	64.453	62.755	1.698
95.25	63.853	0.6	1.094	64.453	62.759	1.694
95.5	63.855	0.598	1.09177	64.453	62.7632	1.68978
95.75	63.857	0.596	1.089	64.453	62.768	1.685
96	63.859	0.595	1.088	64.454	62.771	1.683
96.25	63.861	0.593	1.086	64.454	62.775	1.679
96.5	63.863	0.591	1.085	64.454	62.778	1.676
96.75	63.865	0.589	1.083	64.454	62.782	1.672
97	63.867	0.587	1.082	64.454	62.785	1.669
97.25	63.869	0.586	1.08	64.455	62.789	1.666
97.5	63.871	0.584	1.079	64.455	62.792	1.663
97.75	63.873	0.582	1.077	64.455	62.796	1.659
98	63.875	0.58	1.07577	64.455	62.7992	1.65577
98.25	63.877	0.579	1.071	64.456	62.806	1.65
98.5	63.879	0.577	1.068	64.456	62.811	1.645
98.75	63.881	0.575	1.065	64.456	62.816	1.64
99	63.883	0.573	1.062	64.456	62.821	1.635
99.25	63.885	0.571775	1.06	64.4568	62.825	1.63177
99.5	63.887	0.57	1.05777	64.457	62.8292	1.62777
99.75	63.889	0.568	1.056	64.457	62.833	1.624
100	63.891	0.566	1.055	64.457	62.836	1.621
100.25	63.893	0.564	1.053	64.457	62.84	1.617
100.5	63.895	0.563	1.05	64.458	62.845	1.613
100.75	63.897	0.561	1.048	64.458	62.849	1.609
101	63.899	0.559	1.046	64.458	62.853	1.605
101.25	63.901	0.557	1.043	64.458	62.858	1.6
101.5	63.903	0.556	1.039	64.459	62.864	1.595
101.75	63.905	0.554	1.037	64.459	62.868	1.591
102	63.907	0.552	1.035	64.459	62.872	1.587
102.25	63.909	0.55	1.033	64.459	62.876	1.583
102.5	63.911	0.549	1.03178	64.46	62.8792	1.58078
102.75	63.913	0.547	1.031	64.46	62.882	1.578
103	63.915	0.545	1.029	64.46	62.886	1.574
103.25	63.917	0.543	1.02877	64.46	62.8882	1.57177
103.5	63.92	0.54	1.027	64.46	62.893	1.567
103.75	63.922	0.539	1.025	64.461	62.897	1.564
104	63.924	0.537	1.02077	64.461	62.9032	1.55777
104.25	63.926	0.535	1.01877	64.461	62.9072	1.55377
104.5	63.928	0.533	1.018	64.461	62.91	1.551
104.75	63.93	0.532	1.015	64.462	62.915	1.547
105	63.932	0.53	1.015	64.462	62.917	1.545
105.25	63.934	0.528	1.013	64.462	62.921	1.541
105.5	63.937	0.525	1.01255	64.462	62.9245	1.53755
105.75	63.939	0.524	1.01	64.463	62.929	1.534
106	63.941	0.522	1.008	64.463	62.933	1.53
106.25	63.943	0.52	1.006	64.463	62.937	1.526
106.5	63.945	0.518	1.004	64.463	62.941	1.522
106.75	63.947	0.516775	1.00178	64.4638	62.9452	1.51855
107	63.949	0.515	1.00077	64.464	62.9482	1.51578
107.25	63.951	0.513	0.998	64.464	62.953	1.511
107.5	63.953	0.511	0.996	64.464	62.957	1.507
107.75	63.955	0.509	0.994	64.464	62.961	1.503
108	63.956	0.509	0.991	64.465	62.965	1.5
108.25	63.958	0.507	0.989	64.465	62.969	1.496
108.5	63.96	0.505	0.986	64.465	62.974	1.491
108.75	63.962	0.503	0.986	64.465	62.976	1.489
109	63.964	0.502	0.984	64.466	62.98	1.486
109.25	63.966	0.5	0.982	64.466	62.984	1.482
109.5	63.968	0.498	0.98	64.466	62.988	1.478
109.75	63.97	0.496	0.977775	64.466	62.9922	1.47378
110	63.972	0.495	0.974	64.467	62.998	1.469
110.25	63.974	0.493	0.972	64.467	63.002	1.465
110.5	63.976	0.491	0.971	64.467	63.005	1.462
110.75	63.978	0.489	0.968	64.467	63.01	1.457
111	63.98	0.488	0.964775	64.468	63.0152	1.45277
111.25	63.982	0.486	0.962	64.468	63.02	1.448
111.5	63.9845	0.4835	0.9615	64.468	63.023	1.445
111.75	63.986	0.482	0.96	64.468	63.026	1.442
112	63.988	0.481	0.957	64.469	63.031	1.438
112.25	63.99	0.479	0.955	64.469	63.035	1.434
112.5	63.992	0.477	0.953	64.469	63.039	1.43
112.75	63.994	0.475	0.949	64.469	63.045	1.424
113	63.996	0.473	0.947	64.469	63.049	1.42
113.25	63.998	0.472	0.946	64.47	63.052	1.418
113.5	64	0.47	0.943	64.47	63.057	1.413
113.75	64.002	0.468	0.942	64.47	63.06	1.41
114	64.004	0.466	0.939	64.47	63.065	1.405
114.25	64.006	0.465	0.938775	64.471	63.0672	1.40377
114.5	64.008	0.463	0.936775	64.471	63.0712	1.39977
114.75	64.01	0.461	0.934	64.471	63.076	1.395
115	64.012	0.459	0.93	64.471	63.082	1.389
115.25	64.014	0.457	0.926775	64.471	63.0872	1.38377
115.5	64.017	0.455	0.925	64.472	63.092	1.38
115.75	64.019	0.453	0.922775	64.472	63.0962	1.37577
116	64.021	0.451	0.920775	64.472	63.1002	1.37177
116.25	64.023	0.449	0.919775	64.472	63.1032	1.36878
116.5	64.024	0.448	0.916775	64.472	63.1072	1.36478
116.75	64.027	0.446	0.916	64.473	63.111	1.362
117	64.028	0.445	0.913	64.473	63.115	1.358
117.25	64.03	0.443	0.912	64.473	63.118	1.355
117.5	64.032	0.441	0.91	64.473	63.122	1.351
117.75	64.034	0.44	0.907	64.474	63.127	1.347
118	64.036	0.438	0.904	64.474	63.132	1.342
118.25	64.038	0.436	0.902	64.474	63.136	1.338
118.5	64.04	0.434	0.898775	64.474	63.1412	1.33278
118.75	64.042	0.433	0.897	64.475	63.145	1.33
119	64.044	0.431	0.895	64.475	63.149	1.326
119.25	64.046	0.429	0.892	64.475	63.154	1.321
119.5	64.048	0.427	0.888	64.475	63.16	1.315
119.75	64.05	0.425	0.887	64.475	63.163	1.312
120	64.052	0.424	0.886	64.476	63.166	1.31
120.25	64.054	0.422	0.884	64.476	63.17	1.306
120.5	64.056	0.42	0.882	64.476	63.174	1.302
120.75	64.058	0.419	0.879	64.477	63.179	1.298
121	64.06	0.417	0.878	64.477	63.182	1.295
121.25	64.062	0.415	0.875775	64.477	63.1862	1.29078
121.5	64.064	0.413	0.873	64.477	63.191	1.286
121.75	64.066	0.411	0.871	64.477	63.195	1.282
122	64.069	0.408	0.871	64.477	63.198	1.279
122.25	64.071	0.407	0.87	64.478	63.201	1.277
122.5	64.073	0.405	0.868	64.478	63.205	1.273
122.75	64.075	0.403	0.866775	64.478	63.2082	1.26978
123	64.077	0.401	0.864775	64.478	63.2122	1.26578
123.25	64.079	0.4	0.863	64.479	63.216	1.263
123.5	64.081	0.398	0.862	64.479	63.219	1.26
123.75	64.083	0.396	0.859	64.479	63.224	1.255
124	64.085	0.394	0.856	64.479	63.229	1.25
124.25	64.087	0.392	0.853	64.479	63.234	1.245
124.5	64.089	0.391	0.852	64.48	63.237	1.243
124.75	64.091	0.389	0.85	64.48	63.241	1.239
125	64.093	0.387	0.847	64.48	63.246	1.234
125.25	64.095	0.385	0.845	64.48	63.25	1.23
125.5	64.097	0.384	0.842	64.481	63.255	1.226
125.75	64.099	0.382	0.841	64.481	63.258	1.223
126	64.101	0.38	0.84	64.481	63.261	1.22
126.25	64.103	0.378	0.837	64.481	63.266	1.215
126.5	64.105	0.377	0.836	64.482	63.269	1.213
126.75	64.107	0.375	0.833	64.482	63.274	1.208
127	64.109	0.373	0.831	64.482	63.278	1.204
127.25	64.111	0.371	0.83	64.482	63.281	1.201
127.5	64.114	0.368	0.829	64.482	63.285	1.197
127.75	64.116	0.367	0.824	64.483	63.292	1.191
128	64.117	0.366	0.821	64.483	63.296	1.187
128.25	64.119	0.364	0.82	64.483	63.299	1.184
128.5	64.122	0.361	0.817	64.483	63.305	1.178
128.75	64.123	0.36	0.813	64.483	63.31	1.173
129	64.125	0.359	0.811	64.484	63.314	1.17
129.25	64.127	0.357	0.81	64.484	63.317	1.167
129.5	64.13	0.354	0.81	64.484	63.32	1.164
129.75	64.132	0.352	0.806	64.484	63.326	1.158
130	64.134	0.351	0.803	64.485	63.331	1.154
130.25	64.136	0.349	0.802	64.485	63.334	1.151
130.5	64.138	0.347	0.801	64.485	63.337	1.148
130.75	64.14	0.345	0.799	64.485	63.341	1.144
131	64.142	0.343	0.795	64.485	63.347	1.138
131.25	64.144	0.342	0.794	64.486	63.35	1.136
131.5	64.146	0.34	0.793	64.486	63.353	1.133
131.75	64.148	0.338	0.789775	64.486	63.3582	1.12777
132	64.15	0.336	0.787	64.486	63.363	1.123
132.25	64.152	0.335	0.784	64.487	63.368	1.119
132.5	64.154	0.333	0.781	64.487	63.373	1.114
132.75	64.156	0.331	0.778	64.487	63.378	1.109
133	64.158	0.329	0.775	64.487	63.383	1.104
133.25	64.16	0.327	0.772	64.487	63.388	1.099
133.5	64.162	0.326	0.769	64.488	63.393	1.095
133.75	64.164	0.324	0.766	64.488	63.398	1.09
134	64.166	0.322	0.764	64.488	63.402	1.086
134.25	64.168	0.32	0.762	64.488	63.406	1.082
134.5	64.17	0.318	0.76	64.488	63.41	1.078
134.75	64.172	0.317	0.758	64.489	63.414	1.075
135	64.174	0.315	0.755775	64.489	63.4182	1.07078
135.25	64.176	0.313	0.753	64.489	63.423	1.066
135.5	64.178	0.311	0.752	64.489	63.426	1.063
135.75	64.18	0.31	0.749	64.49	63.431	1.059
136	64.182	0.308	0.747	64.49	63.435	1.055
136.25	64.184	0.306	0.743	64.49	63.441	1.049
136.5	64.186	0.304	0.74	64.49	63.446	1.044
136.75	64.188	0.303	0.738	64.491	63.45	1.041
137	64.19	0.301	0.736	64.491	63.454	1.037
137.25	64.192	0.299	0.734	64.491	63.458	1.033
137.5	64.194	0.297	0.731	64.491	63.463	1.028
137.75	64.196	0.296	0.729	64.492	63.467	1.025
138	64.198	0.294	0.726	64.492	63.472	1.02
138.25	64.2	0.292	0.723775	64.492	63.4762	1.01578
138.5	64.202	0.29	0.72	64.492	63.482	1.01
138.75	64.205	0.287	0.72	64.492	63.485	1.007
139	64.207	0.286	0.717	64.493	63.49	1.003
139.25	64.209	0.284	0.713	64.493	63.496	0.997
139.5	64.211	0.282	0.711	64.493	63.5	0.993
139.75	64.213	0.28	0.707	64.493	63.506	0.987
140	64.215	0.278	0.703	64.493	63.512	0.981
140.25	64.217	0.277	0.701	64.494	63.516	0.978
140.5	64.22	0.274	0.7	64.494	63.52	0.974
140.75	64.222	0.272	0.697775	64.494	63.5242	0.969775
141	64.224	0.27	0.695	64.494	63.529	0.965
141.25	64.226	0.268	0.689	64.494	63.537	0.957
141.5	64.228	0.267	0.686	64.495	63.542	0.953
141.75	64.23	0.265	0.683	64.495	63.547	0.948
142	64.232	0.263	0.68	64.495	63.552	0.943
142.25	64.234	0.261	0.678	64.495	63.556	0.939
142.5	64.236	0.26	0.675	64.496	63.561	0.935
142.75	64.238	0.258	0.672	64.496	63.566	0.93
143	64.241	0.255	0.668	64.496	63.573	0.923
143.25	64.243	0.253	0.667	64.496	63.576	0.92
143.5	64.245	0.252	0.665	64.497	63.58	0.917
143.75	64.247	0.25	0.663	64.497	63.584	0.913
144	64.249	0.248	0.66	64.497	63.589	0.908
144.25	64.251	0.246	0.655	64.497	63.596	0.901
144.5	64.253	0.245	0.653	64.498	63.6	0.898
144.75	64.255	0.243	0.65	64.498	63.605	0.893
145	64.257	0.241	0.649	64.498	63.608	0.89
145.25	64.259	0.239	0.646	64.498	63.613	0.885
145.5	64.261	0.237	0.644	64.498	63.617	0.881
145.75	64.264	0.235	0.643	64.499	63.621	0.878
146	64.266	0.233	0.639	64.499	63.627	0.872
146.25	64.268	0.231	0.635	64.499	63.633	0.866
146.5	64.27	0.229	0.632	64.499	63.638	0.861
146.75	64.272	0.228	0.629	64.5	63.643	0.857
147	64.274	0.226	0.626	64.5	63.648	0.852
147.25	64.276	0.224	0.624	64.5	63.652	0.848
147.5	64.278	0.222	0.621	64.5	63.657	0.843
147.75	64.28	0.221	0.619	64.501	63.661	0.84
148	64.283	0.218	0.615	64.501	63.668	0.833
148.25	64.285	0.216	0.613	64.501	63.672	0.829
148.5	64.287	0.214	0.611	64.501	63.676	0.825
148.75	64.289	0.213	0.608	64.502	63.681	0.821
149	64.291	0.211	0.605	64.502	63.686	0.816
149.25	64.293	0.209	0.601	64.502	63.692	0.81
149.5	64.295	0.207	0.597	64.502	63.698	0.804
149.75	64.297	0.205	0.593	64.502	63.704	0.798
150	64.299	0.204	0.590775	64.503	63.7082	0.794775
150.25	64.301	0.202	0.589	64.503	63.712	0.791
150.5	64.303	0.2	0.587	64.503	63.716	0.787
150.75	64.305	0.198	0.585	64.503	63.72	0.783
151	64.308	0.196	0.583	64.504	63.725	0.779
151.25	64.31	0.194	0.579	64.504	63.731	0.773
151.5	64.312	0.192	0.577	64.504	63.735	0.769
151.75	64.314	0.19	0.574	64.504	63.74	0.764
152	64.316	0.189	0.571	64.505	63.745	0.76
152.25	64.318	0.187	0.569	64.505	63.749	0.756
152.5	64.32	0.185	0.566775	64.505	63.7532	0.751775
152.75	64.322	0.183	0.564	64.505	63.758	0.747
153	64.325	0.181	0.561	64.506	63.764	0.742
153.25	64.327	0.179	0.559	64.506	63.768	0.738
153.5	64.329	0.177	0.555	64.506	63.774	0.732
153.75	64.331	0.175	0.552	64.506	63.779	0.727
154	64.333	0.174	0.549	64.507	63.784	0.723
154.25	64.335	0.172	0.546	64.507	63.789	0.718
154.5	64.337	0.17	0.543	64.507	63.794	0.713
154.75	64.339	0.168	0.541	64.507	63.798	0.709
155	64.341	0.167	0.537	64.508	63.804	0.704
155.25	64.343	0.165	0.535	64.508	63.808	0.7
155.5	64.346	0.162	0.531	64.508	63.815	0.693
155.75	64.348	0.16	0.529	64.508	63.819	0.689
156	64.35	0.159	0.525	64.509	63.825	0.684
156.25	64.352	0.157	0.521775	64.509	63.8302	0.678775
156.5	64.354	0.155	0.518	64.509	63.836	0.673
156.75	64.356	0.154	0.516	64.51	63.84	0.67
157	64.359	0.151	0.514	64.51	63.845	0.665
157.25	64.361	0.149	0.512	64.51	63.849	0.661
157.5	64.363	0.147	0.509	64.51	63.854	0.656
157.75	64.365	0.146	0.506	64.511	63.859	0.652
158	64.368	0.143	0.505	64.511	63.863	0.648
158.25	64.37	0.141	0.501775	64.511	63.8682	0.642775
158.5	64.372	0.14	0.498	64.512	63.874	0.638
158.75	64.374	0.138	0.495	64.512	63.879	0.633
159	64.376	0.136	0.493	64.512	63.883	0.629
159.25	64.378	0.134	0.49	64.512	63.888	0.624
159.5	64.381	0.132	0.488	64.513	63.893	0.62
159.75	64.383	0.13	0.483	64.513	63.9	0.613
160	64.385	0.128	0.479	64.513	63.906	0.607
160.25	64.387	0.127	0.475775	64.514	63.9112	0.602775
160.5	64.389	0.125	0.472	64.514	63.917	0.597
160.75	64.391	0.123	0.469	64.514	63.922	0.592
161	64.394	0.121	0.466	64.515	63.928	0.587
161.25	64.396	0.119	0.461	64.515	63.935	0.58
161.5	64.398	0.117	0.458	64.515	63.94	0.575
161.75	64.4	0.116	0.454	64.516	63.946	0.57
162	64.402	0.114	0.45	64.516	63.952	0.564
162.25	64.404	0.112	0.447	64.516	63.957	0.559
162.5	64.407	0.11	0.445	64.517	63.962	0.555
162.75	64.409	0.108	0.442	64.517	63.967	0.55
163	64.411	0.106	0.438	64.517	63.973	0.544
163.25	64.413	0.104	0.434	64.517	63.979	0.538
163.5	64.416	0.102	0.431	64.518	63.985	0.533
163.75	64.418	0.1	0.427	64.518	63.991	0.527
164	64.42	0.098	0.423	64.518	63.997	0.521
164.25	64.422	0.097	0.419	64.519	64.003	0.516
164.5	64.425	0.094	0.415	64.519	64.01	0.509
164.75	64.427	0.093	0.411	64.52	64.016	0.504
165	64.429	0.091	0.407	64.52	64.022	0.498
165.25	64.431	0.089	0.404	64.52	64.027	0.493
165.5	64.433	0.088	0.398	64.521	64.035	0.486
165.75	64.436	0.085	0.394775	64.521	64.0412	0.479775
166	64.438	0.084	0.391	64.522	64.047	0.475
166.25	64.44	0.082	0.386	64.522	64.054	0.468
166.5	64.443	0.079	0.382	64.522	64.061	0.461
166.75	64.445	0.078	0.376	64.523	64.069	0.454
167	64.447	0.076	0.370775	64.523	64.0762	0.446775
167.25	64.449	0.075	0.365	64.524	64.084	0.44
167.5	64.452	0.072	0.36	64.524	64.092	0.432
167.75	64.454	0.07	0.356	64.524	64.098	0.426
168	64.456	0.069	0.35	64.525	64.106	0.419
168.25	64.458	0.067	0.345	64.525	64.113	0.412
168.5	64.461	0.065	0.34	64.526	64.121	0.405
168.75	64.463	0.063	0.335775	64.526	64.1272	0.398775
169	64.465	0.062	0.33	64.527	64.135	0.392
169.25	64.467	0.06	0.323	64.527	64.144	0.383
169.5	64.47	0.058	0.319	64.528	64.151	0.377
169.75	64.472	0.056	0.311	64.528	64.161	0.367
170	64.474	0.055	0.303	64.529	64.171	0.358
170.25	64.476	0.053	0.296	64.529	64.18	0.349
170.5	64.479	0.051	0.289	64.53	64.19	0.34
170.75	64.481	0.049	0.282	64.53	64.199	0.331
171	64.483	0.048	0.272775	64.531	64.2102	0.320775
171.25	64.485	0.047	0.265	64.532	64.22	0.312
171.5	64.488	0.044	0.258	64.532	64.23	0.302
171.75	64.49	0.043	0.249	64.533	64.241	0.292
172	64.492	0.042	0.239	64.534	64.253	0.281
172.25	64.494	0.04	0.228	64.534	64.266	0.268
172.5	64.496	0.039	0.214	64.535	64.282	0.253
172.75	64.499	0.037	0.202	64.536	64.297	0.239
173	64.501	0.036	0.186	64.537	64.315	0.222
173.25	64.503	0.035	0.169	64.538	64.334	0.204
173.5	64.506	0.033	0.149	64.539	64.357	0.182
173.75	64.508	0.033	0.127	64.541	64.381	0.16
174	64.511	0.031	0.101	64.542	64.41	0.132
174.25	64.514	0.03	0.066	64.544	64.448	0.096
174.5	64.519	0.028	0.028	64.547	64.491	0.056
174.75	64.526	0.032	0.026	64.558	64.5	0.058
175	64.532	0.037	0.025	64.569	64.507	0.062
175.25	64.538	0.04	0.025	64.578	64.513	0.065
175.5	64.544	0.042	0.026	64.586	64.518	0.068
175.75	64.55	0.042	0.027	64.592	64.523	0.069
176	64.556	0.041	0.028	64.597	64.528	0.069
176.25	64.562	0.04	0.03	64.602	64.532	0.07
176.5	64.568	0.039	0.032	64.607	64.536	0.071
176.75	64.574	0.038	0.034	64.612	64.54	0.072
177	64.58	0.037	0.037	64.617	64.543	0.074
177.25	64.586	0.037	0.039	64.623	64.547	0.076
177.5	64.592	0.037	0.042	64.629	64.55	0.079
177.75	64.598	0.038	0.044	64.636	64.554	0.082
178	64.604	0.039	0.046	64.643	64.558	0.085
178.25	64.61	0.041	0.048	64.651	64.562	0.089
178.5	64.616	0.042	0.049	64.658	64.567	0.091
178.75	64.622	0.044	0.049	64.666	64.573	0.093
179	64.628	0.046	0.048	64.674	64.58	0.094
179.25	64.635	0.048	0.046	64.683	64.589	0.094
179.5	64.643	0.077	0.049	64.72	64.594	0.126
179.75	64.648	0.117	0.051	64.765	64.597	0.168
180	64.653	0.149	0.053	64.802	64.6	0.202
180.25	64.657	0.174	0.054	64.831	64.603	0.228
180.5	64.661	0.196	0.056	64.857	64.605	0.252
180.75	64.664	0.216	0.057	64.88	64.607	0.273
181	64.668	0.231	0.059	64.899	64.609	0.29
181.25	64.672	0.246	0.061	64.918	64.611	0.307
181.5	64.675	0.26	0.062	64.935	64.613	0.322
181.75	64.679	0.270775	0.064	64.9498	64.615	0.334775
182	64.682	0.280775	0.066	64.9628	64.616	0.346775
182.25	64.685	0.290775	0.067	64.9758	64.618	0.357775
182.5	64.689	0.299775	0.07	64.9888	64.619	0.369775
182.75	64.692	0.309	0.071	65.001	64.621	0.38
183	64.695	0.317	0.073	65.012	64.622	0.39
183.25	64.699	0.324	0.075	65.023	64.624	0.399
183.5	64.702	0.33	0.077	65.032	64.625	0.407
183.75	64.705	0.338	0.079	65.043	64.626	0.417
184	64.709	0.344	0.081	65.053	64.628	0.425
184.25	64.712	0.35	0.083	65.062	64.629	0.433
184.5	64.715	0.358	0.085	65.073	64.63	0.443
184.75	64.719	0.363	0.088	65.082	64.631	0.451
185	64.722	0.369	0.09	65.091	64.632	0.459
185.25	64.725	0.376	0.091	65.101	64.634	0.467
185.5	64.729	0.38	0.094	65.109	64.635	0.474
185.75	64.732	0.385	0.096	65.117	64.636	0.481
186	64.735	0.391	0.098	65.126	64.637	0.489
186.25	64.738	0.395775	0.1	65.1338	64.638	0.495775
186.5	64.742	0.397	0.103	65.139	64.639	0.5
186.75	64.745	0.401	0.105	65.146	64.64	0.506
187	64.748	0.404	0.107	65.152	64.641	0.511
187.25	64.752	0.408	0.109	65.16	64.643	0.517
187.5	64.755	0.41	0.111	65.165	64.644	0.521
187.75	64.758	0.414	0.113	65.172	64.645	0.527
188	64.762	0.416775	0.116	65.1788	64.646	0.532775
188.25	64.765	0.419	0.118	65.184	64.647	0.537
188.5	64.768	0.422	0.12	65.19	64.648	0.542
188.75	64.771	0.425	0.122	65.196	64.649	0.547
189	64.775	0.427	0.125	65.202	64.65	0.552
189.25	64.778	0.429	0.127	65.207	64.651	0.556
189.5	64.781	0.431	0.129	65.212	64.652	0.56
189.75	64.785	0.431	0.132	65.216	64.653	0.563
190	64.788	0.435	0.134	65.223	64.654	0.569
190.25	64.791	0.437	0.136	65.228	64.655	0.573
190.5	64.794	0.44	0.138	65.234	64.656	0.578
190.75	64.798	0.441	0.14	65.239	64.658	0.581
191	64.801	0.443	0.142	65.244	64.659	0.585
191.25	64.804	0.446	0.144	65.25	64.66	0.59
191.5	64.807	0.448	0.146	65.255	64.661	0.594
191.75	64.811	0.45	0.149	65.261	64.662	0.599
192	64.814	0.453	0.151	65.267	64.663	0.604
192.25	64.817	0.455	0.153	65.272	64.664	0.608
192.5	64.82	0.456	0.155	65.276	64.665	0.611
192.75	64.823	0.458	0.157	65.281	64.666	0.615
193	64.827	0.458	0.16	65.285	64.667	0.618
193.25	64.83	0.459	0.162	65.289	64.668	0.621
193.5	64.833	0.461775	0.164	65.2948	64.669	0.625775
193.75	64.836	0.462	0.166	65.298	64.67	0.628
194	64.84	0.463	0.169	65.303	64.671	0.632
194.25	64.843	0.464	0.171	65.307	64.672	0.635
194.5	64.846	0.466	0.173	65.312	64.673	0.639
194.75	64.849	0.468	0.175	65.317	64.674	0.643
195	64.853	0.468	0.178	65.321	64.675	0.646
195.25	64.856	0.47	0.18	65.326	64.676	0.65
195.5	64.859	0.47	0.182	65.329	64.677	0.652
195.75	64.862	0.472	0.184	65.334	64.678	0.656
196	64.865	0.473	0.186	65.338	64.679	0.659
196.25	64.869	0.472	0.189	65.341	64.68	0.661
196.5	64.872	0.472	0.192	65.344	64.68	0.664
196.75	64.875	0.472	0.193	65.347	64.682	0.665
197	64.878	0.472	0.195	65.35	64.683	0.667
197.25	64.882	0.472775	0.198	65.3548	64.684	0.670775
197.5	64.885	0.473	0.2	65.358	64.685	0.673
197.75	64.888	0.474	0.202	65.362	64.686	0.676
198	64.891	0.474	0.204	65.365	64.687	0.678
198.25	64.895	0.473	0.207	65.368	64.688	0.68
198.5	64.898	0.474	0.209	65.372	64.689	0.683
198.75	64.901	0.474	0.211	65.375	64.69	0.685
199	64.904	0.475	0.213	65.379	64.691	0.688
199.25	64.907	0.475	0.215	65.382	64.692	0.69
199.5	64.911	0.475	0.218	65.386	64.693	0.693
199.75	64.914	0.475	0.22	65.389	64.694	0.695
200	64.917	0.477	0.222	65.394	64.695	0.699
200.25	64.92	0.477	0.224	65.397	64.696	0.701
200.5	64.923	0.477	0.225	65.4	64.698	0.702
200.75	64.927	0.475	0.228	65.402	64.699	0.703
201	64.93	0.476	0.23	65.406	64.7	0.706
201.25	64.933	0.476	0.232	65.409	64.701	0.708
201.5	64.936	0.476	0.234	65.412	64.702	0.71
201.75	64.939	0.476	0.236	65.415	64.703	0.712
202	64.943	0.475	0.239	65.418	64.704	0.714
202.25	64.946	0.475	0.24	65.421	64.706	0.715
202.5	64.949	0.475	0.242	65.424	64.707	0.717
202.75	64.952	0.474	0.244	65.426	64.708	0.718
203	64.956	0.474	0.247	65.43	64.709	0.721
203.25	64.959	0.473	0.249	65.432	64.71	0.722
203.5	64.962	0.472	0.251	65.434	64.711	0.723
203.75	64.965	0.472	0.253	65.437	64.712	0.725
204	64.968	0.471	0.254	65.439	64.714	0.725
204.25	64.972	0.471	0.257	65.443	64.715	0.728
204.5	64.975	0.471	0.259	65.446	64.716	0.73
204.75	64.978	0.471	0.261	65.449	64.717	0.732
205	64.981	0.471	0.263	65.452	64.718	0.734
205.25	64.984	0.471	0.265	65.455	64.719	0.736
205.5	64.987	0.471	0.267	65.458	64.72	0.738
205.75	64.991	0.469	0.27	65.46	64.721	0.739
206	64.994	0.469	0.271	65.463	64.723	0.74
206.25	64.997	0.469	0.273	65.466	64.724	0.742
206.5	65	0.469	0.275	65.469	64.725	0.744
206.75	65.004	0.467775	0.278	65.4718	64.726	0.745775
207	65.007	0.467	0.28	65.474	64.727	0.747
207.25	65.01	0.467	0.281	65.477	64.729	0.748
207.5	65.013	0.467	0.283	65.48	64.73	0.75
207.75	65.016	0.467	0.285	65.483	64.731	0.752
208	65.02	0.465	0.288	65.485	64.732	0.753
208.25	65.023	0.465	0.29	65.488	64.733	0.755
208.5	65.026	0.465	0.291	65.491	64.735	0.756
208.75	65.029	0.464	0.293	65.493	64.736	0.757
209	65.033	0.463	0.296	65.496	64.737	0.759
209.25	65.036	0.462	0.298	65.498	64.738	0.76
209.5	65.039	0.461	0.299	65.5	64.74	0.76
209.75	65.042	0.460775	0.301	65.5028	64.741	0.761775
210	65.045	0.459775	0.303	65.5048	64.742	0.762775
210.25	65.048	0.459	0.304	65.507	64.744	0.763
210.5	65.052	0.458	0.307	65.51	64.745	0.765
210.75	65.055	0.457	0.309	65.512	64.746	0.766
211	65.058	0.456	0.31	65.514	64.748	0.766
211.25	65.061	0.456	0.312	65.517	64.749	0.768
211.5	65.064	0.455	0.314	65.519	64.75	0.769
211.75	65.067	0.454	0.315	65.521	64.752	0.769
212	65.071	0.452	0.318	65.523	64.753	0.77
212.25	65.074	0.451	0.319	65.525	64.755	0.77
212.5	65.077	0.451	0.321	65.528	64.756	0.772
212.75	65.08	0.45	0.322775	65.53	64.7572	0.772775
213	65.083	0.449	0.324	65.532	64.759	0.773
213.25	65.087	0.447	0.327	65.534	64.76	0.774
213.5	65.09	0.446	0.328	65.536	64.762	0.774
213.75	65.093	0.445	0.329775	65.538	64.7632	0.774775
214	65.096	0.444	0.331	65.54	64.765	0.775
214.25	65.1	0.443	0.334	65.543	64.766	0.777
214.5	65.103	0.442	0.336	65.545	64.767	0.778
214.75	65.106	0.441	0.337	65.547	64.769	0.778
215	65.109	0.44	0.339	65.549	64.77	0.779
215.25	65.1125	0.4385	0.3405	65.551	64.772	0.779
215.5	65.116	0.437	0.343	65.553	64.773	0.78
215.75	65.119	0.436	0.344	65.555	64.775	0.78
216	65.122	0.435	0.345	65.557	64.777	0.78
216.25	65.125	0.434	0.347	65.559	64.778	0.781
216.5	65.129	0.432	0.35	65.561	64.779	0.782
216.75	65.132	0.431	0.351	65.563	64.781	0.782
217	65.135	0.43	0.353	65.565	64.782	0.783
217.25	65.138	0.43	0.355	65.568	64.783	0.785
217.5	65.141	0.429	0.356	65.57	64.785	0.785
217.75	65.145	0.427	0.359	65.572	64.786	0.786
218	65.148	0.425	0.36	65.573	64.788	0.785
218.25	65.151	0.424	0.362	65.575	64.789	0.786
218.5	65.154	0.423	0.363	65.577	64.791	0.786
218.75	65.157	0.422	0.365	65.579	64.792	0.787
219	65.161	0.42	0.367	65.581	64.794	0.787
219.25	65.164	0.419	0.369	65.583	64.795	0.788
219.5	65.167	0.418	0.37	65.585	64.797	0.788
219.75	65.17	0.417	0.372	65.587	64.798	0.789
220	65.174	0.414	0.374	65.588	64.8	0.788
220.25	65.177	0.413	0.376	65.59	64.801	0.789
220.5	65.18	0.412	0.377	65.592	64.803	0.789
220.75	65.183	0.411	0.379	65.594	64.804	0.79
221	65.186	0.41	0.38	65.596	64.806	0.79
221.25	65.189	0.409	0.382	65.598	64.807	0.791
221.5	65.193	0.406	0.384	65.599	64.809	0.79
221.75	65.196	0.405	0.385	65.601	64.811	0.79
222	65.199	0.403	0.387	65.602	64.812	0.79
222.25	65.202	0.402	0.388	65.604	64.814	0.79
222.5	65.206	0.4	0.391	65.606	64.815	0.791
222.75	65.209	0.399	0.392	65.608	64.817	0.791
223	65.212	0.397	0.393	65.609	64.819	0.79
223.25	65.215	0.396	0.394	65.611	64.821	0.79
223.5	65.218	0.395	0.395	65.613	64.823	0.79
223.75	65.222	0.393	0.397	65.615	64.825	0.79
224	65.225	0.392	0.399	65.617	64.826	0.791
224.25	65.228	0.39	0.4	65.618	64.828	0.79
224.5	65.232	0.388	0.402	65.62	64.83	0.79
224.75	65.235	0.386	0.403	65.621	64.832	0.789
225	65.238	0.385	0.404	65.623	64.834	0.789
225.25	65.241	0.384	0.405	65.625	64.836	0.789
225.5	65.244	0.382	0.406	65.626	64.838	0.788
225.75	65.248	0.379	0.408	65.627	64.84	0.787
226	65.251	0.378	0.409	65.629	64.842	0.787
226.25	65.254	0.377	0.41	65.631	64.844	0.787
226.5	65.258	0.375	0.413	65.633	64.845	0.788
226.75	65.261	0.373	0.414	65.634	64.847	0.787
227	65.264	0.372	0.415	65.636	64.849	0.787
227.25	65.267	0.37	0.417	65.637	64.85	0.787
227.5	65.27	0.369	0.418	65.639	64.852	0.787
227.75	65.274	0.366775	0.42	65.6408	64.854	0.786775
228	65.277	0.365	0.421	65.642	64.856	0.786
228.25	65.28	0.364	0.422	65.644	64.858	0.786
228.5	65.283	0.362	0.423	65.645	64.86	0.785
228.75	65.2865	0.3605	0.4245	65.647	64.862	0.785
229	65.29	0.359	0.426	65.649	64.864	0.785
229.25	65.293	0.357	0.427	65.65	64.866	0.784
229.5	65.296	0.355	0.428	65.651	64.868	0.783
229.75	65.299	0.354	0.429	65.653	64.87	0.783
230	65.303	0.351775	0.43	65.6548	64.873	0.781775
230.25	65.306	0.35	0.431	65.656	64.875	0.781
230.5	65.309	0.348	0.432	65.657	64.877	0.78
230.75	65.312	0.347	0.433	65.659	64.879	0.78
231	65.315	0.345	0.434	65.66	64.881	0.779
231.25	65.319	0.342	0.436	65.661	64.883	0.778
231.5	65.322	0.34	0.437	65.662	64.885	0.777
231.75	65.325	0.339	0.438775	65.664	64.8862	0.777775
232	65.328	0.337	0.439	65.665	64.889	0.776
232.25	65.331	0.335	0.44	65.666	64.891	0.775
232.5	65.335	0.332	0.442	65.667	64.893	0.774
232.75	65.338	0.331	0.444	65.669	64.894	0.775
233	65.341	0.329	0.444	65.67	64.897	0.773
233.25	65.344	0.327	0.445	65.671	64.899	0.772
233.5	65.347	0.326	0.445	65.673	64.902	0.771
233.75	65.35	0.324	0.446	65.674	64.904	0.77
234	65.354	0.322	0.448	65.676	64.906	0.77
234.25	65.357	0.32	0.448	65.677	64.909	0.768
234.5	65.36	0.318775	0.449	65.6788	64.911	0.767775
234.75	65.363	0.317	0.45	65.68	64.913	0.767
235	65.366	0.315	0.45	65.681	64.916	0.765
235.25	65.37	0.312	0.452	65.682	64.918	0.764
235.5	65.373	0.31	0.453	65.683	64.92	0.763
235.75	65.376	0.309	0.454	65.685	64.922	0.763
236	65.379	0.307	0.455	65.686	64.924	0.762
236.25	65.382	0.305	0.456	65.687	64.926	0.761
236.5	65.386	0.303	0.458	65.689	64.928	0.761
236.75	65.389	0.301	0.459	65.69	64.93	0.76
237	65.392	0.299	0.46	65.691	64.932	0.759
237.25	65.395	0.297	0.461	65.692	64.934	0.758
237.5	65.398	0.296	0.461	65.694	64.937	0.757
237.75	65.401	0.294	0.462	65.695	64.939	0.756
238	65.405	0.291	0.464	65.696	64.941	0.755
238.25	65.408	0.289	0.464	65.697	64.944	0.753
238.5	65.411	0.287	0.464775	65.698	64.9462	0.751775
238.75	65.414	0.285	0.465	65.699	64.949	0.75
239	65.417	0.283	0.465	65.7	64.952	0.748
239.25	65.42	0.282	0.466	65.702	64.954	0.748
239.5	65.424	0.279	0.467	65.703	64.957	0.746
239.75	65.427	0.277	0.467	65.704	64.96	0.744
240	65.43	0.275	0.468	65.705	64.962	0.743
240.25	65.433	0.273	0.469	65.706	64.964	0.742
240.5	65.436	0.271	0.469	65.707	64.967	0.74
240.75	65.44	0.268	0.471	65.708	64.969	0.739
241	65.443	0.267	0.47	65.71	64.973	0.737
241.25	65.446	0.265	0.471	65.711	64.975	0.736
241.5	65.449	0.263	0.471	65.712	64.978	0.734
241.75	65.452	0.261	0.47	65.713	64.982	0.731
242	65.455	0.259775	0.470775	65.7148	64.9842	0.73055
242.25	65.459	0.257	0.472	65.716	64.987	0.729
242.5	65.462	0.255	0.472	65.717	64.99	0.727
242.75	65.465	0.253	0.473	65.718	64.992	0.726
243	65.468	0.251	0.473	65.719	64.995	0.724
243.25	65.472	0.248	0.473	65.72	64.999	0.721
243.5	65.475	0.246	0.474	65.721	65.001	0.72
243.75	65.478	0.245	0.474	65.723	65.004	0.719
244	65.481	0.243	0.473	65.724	65.008	0.716
244.25	65.485	0.24	0.475	65.725	65.01	0.715
244.5	65.488	0.238	0.475	65.726	65.013	0.713
244.75	65.491	0.236	0.475	65.727	65.016	0.711
245	65.494	0.234	0.475775	65.728	65.0182	0.709775
245.25	65.497	0.232	0.475	65.729	65.022	0.707
245.5	65.501	0.23	0.476	65.731	65.025	0.706
245.75	65.504	0.228	0.476	65.732	65.028	0.704
246	65.507	0.226	0.476	65.733	65.031	0.702
246.25	65.51	0.224	0.476	65.734	65.034	0.7
246.5	65.513	0.222	0.475	65.735	65.038	0.697
246.75	65.516	0.22	0.474	65.736	65.042	0.694
247	65.52	0.217	0.475	65.737	65.045	0.692
247.25	65.523	0.215	0.474	65.738	65.049	0.689
247.5	65.526	0.213	0.474	65.739	65.052	0.687
247.75	65.529	0.211	0.474	65.74	65.055	0.685
248	65.532	0.209	0.474	65.741	65.058	0.683
248.25	65.535	0.207	0.474	65.742	65.061	0.681
248.5	65.539	0.204	0.475	65.743	65.064	0.679
248.75	65.542	0.202	0.473	65.744	65.069	0.675
249	65.545	0.2	0.473	65.745	65.072	0.673
249.25	65.548	0.198	0.472	65.746	65.076	0.67
249.5	65.551	0.196	0.471	65.747	65.08	0.667
249.75	65.555	0.193	0.472	65.748	65.083	0.665
250	65.558	0.191	0.471	65.749	65.087	0.662
250.25	65.561	0.189	0.47	65.75	65.091	0.659
250.5	65.564	0.187	0.47	65.751	65.094	0.657
250.75	65.567	0.185	0.468775	65.752	65.0982	0.653775
251	65.571	0.182	0.469775	65.753	65.1012	0.651775
251.25	65.574	0.18	0.468	65.754	65.106	0.648
251.5	65.577	0.178	0.466	65.755	65.111	0.644
251.75	65.58	0.176	0.464775	65.756	65.1152	0.640775
252	65.584	0.173	0.464	65.757	65.12	0.637
252.25	65.587	0.171	0.464	65.758	65.123	0.635
252.5	65.59	0.169	0.462	65.759	65.128	0.631
252.75	65.593	0.167	0.460775	65.76	65.1322	0.627775
253	65.596	0.165	0.458775	65.761	65.1372	0.623775
253.25	65.6	0.162	0.458	65.762	65.142	0.62
253.5	65.603	0.159	0.456	65.762	65.147	0.615
253.75	65.606	0.157	0.454	65.763	65.152	0.611
254	65.609	0.155	0.453	65.764	65.156	0.608
254.25	65.613	0.152	0.452	65.765	65.161	0.604
254.5	65.616	0.15	0.451	65.766	65.165	0.601
254.75	65.619	0.148	0.449	65.767	65.17	0.597
255	65.622	0.146	0.448	65.768	65.174	0.594
255.25	65.626	0.143	0.448	65.769	65.178	0.591
255.5	65.629	0.141	0.446	65.77	65.183	0.587
255.75	65.632	0.139	0.445	65.771	65.187	0.584
256	65.635	0.137	0.443775	65.772	65.1912	0.580775
256.25	65.638	0.135	0.441775	65.773	65.1962	0.576775
256.5	65.642	0.132	0.439	65.774	65.203	0.571
256.75	65.645	0.13	0.437	65.775	65.208	0.567
257	65.648	0.128	0.433	65.776	65.215	0.561
257.25	65.651	0.125	0.431	65.776	65.22	0.556
257.5	65.655	0.122	0.429	65.777	65.226	0.551
257.75	65.658	0.12	0.427	65.778	65.231	0.547
258	65.661	0.118	0.425	65.779	65.236	0.543
258.25	65.664	0.116	0.42	65.78	65.244	0.536
258.5	65.668	0.113	0.419	65.781	65.249	0.532
258.75	65.671	0.111	0.415	65.782	65.256	0.526
259	65.674	0.109	0.411	65.783	65.263	0.52
259.25	65.678	0.106	0.409	65.784	65.269	0.515
259.5	65.681	0.104	0.406	65.785	65.275	0.51
259.75	65.684	0.102	0.404	65.786	65.28	0.506
260	65.688	0.099	0.401	65.787	65.287	0.5
260.25	65.691	0.097	0.395775	65.788	65.2952	0.492775
260.5	65.694	0.095	0.392	65.789	65.302	0.487
260.75	65.697	0.093	0.388	65.79	65.309	0.481
261	65.701	0.09	0.384	65.791	65.317	0.474
261.25	65.704	0.088	0.380775	65.792	65.3232	0.468775
261.5	65.707	0.086	0.376	65.793	65.331	0.462
261.75	65.711	0.083	0.372	65.794	65.339	0.455
262	65.714	0.081	0.367	65.795	65.347	0.448
262.25	65.717	0.079	0.361	65.796	65.356	0.44
262.5	65.72	0.077	0.356	65.797	65.364	0.433
262.75	65.724	0.075	0.35	65.799	65.374	0.425
263	65.727	0.073	0.342	65.8	65.385	0.415
263.25	65.731	0.07	0.337	65.801	65.394	0.407
263.5	65.734	0.068	0.331	65.802	65.403	0.399
263.75	65.737	0.066	0.324	65.803	65.413	0.39
264	65.741	0.064	0.318	65.805	65.423	0.382
264.25	65.744	0.062	0.31	65.806	65.434	0.372
264.5	65.747	0.06	0.3	65.807	65.447	0.36
264.75	65.751	0.058	0.291	65.809	65.46	0.349
265	65.754	0.056	0.281	65.81	65.473	0.337
265.25	65.757	0.055	0.271	65.812	65.486	0.326
265.5	65.761	0.052	0.259	65.813	65.502	0.311
265.75	65.764	0.051	0.244	65.815	65.52	0.295
266	65.767	0.05	0.229	65.817	65.538	0.279
266.25	65.771	0.048	0.215	65.819	65.556	0.263
266.5	65.775	0.046	0.196	65.821	65.579	0.242
266.75	65.778	0.045	0.173	65.823	65.605	0.218
267	65.782	0.043	0.15	65.825	65.632	0.193
267.25	65.787	0.041	0.12	65.828	65.667	0.161
267.5	65.792	0.039	0.078	65.831	65.714	0.117
267.75	65.799	0.037	0.039	65.836	65.76	0.076
268	65.802	0.043	0.039	65.845	65.763	0.082
268.25	65.805	0.049	0.04	65.854	65.765	0.089
268.5	65.807	0.057	0.04	65.864	65.767	0.097
268.75	65.809	0.062	0.04	65.871	65.769	0.102
269	65.811	0.067	0.041	65.878	65.77	0.108
269.25	65.813	0.071	0.041	65.884	65.772	0.112
269.5	65.814	0.075	0.041	65.889	65.773	0.116
269.75	65.816	0.078	0.042	65.894	65.774	0.12
270	65.818	0.08	0.042	65.898	65.776	0.122
270.25	65.819	0.083	0.042	65.902	65.777	0.125
270.5	65.821	0.085	0.043	65.906	65.778	0.128
270.75	65.822	0.087	0.043	65.909	65.779	0.13
271	65.824	0.088	0.044	65.912	65.78	0.132
271.25	65.825	0.09	0.044	65.915	65.781	0.134
271.5	65.827	0.091	0.045	65.918	65.782	0.136
271.75	65.829	0.092	0.045	65.921	65.784	0.137
272	65.83	0.094	0.045	65.924	65.785	0.139
272.25	65.832	0.095	0.047	65.927	65.785	0.142
272.5	65.833	0.096	0.047	65.929	65.786	0.143
272.75	65.835	0.096	0.048	65.931	65.787	0.144
273	65.836	0.097	0.048	65.933	65.788	0.145
273.25	65.838	0.097	0.049	65.935	65.789	0.146
273.5	65.839	0.098	0.049	65.937	65.79	0.147
273.75	65.841	0.097	0.05	65.938	65.791	0.147
274	65.842	0.098	0.05	65.94	65.792	0.148
274.25	65.844	0.098	0.051	65.942	65.793	0.149
274.5	65.845	0.099	0.052	65.944	65.793	0.151
274.75	65.847	0.098	0.053	65.945	65.794	0.151
275	65.848	0.099	0.053	65.947	65.795	0.152
275.25	65.85	0.098	0.054	65.948	65.796	0.152
275.5	65.851	0.098	0.054	65.949	65.797	0.152
275.75	65.852	0.099	0.055	65.951	65.797	0.154
276	65.854	0.098	0.056	65.952	65.798	0.154
276.25	65.855	0.099	0.056	65.954	65.799	0.155
276.5	65.857	0.098	0.057	65.955	65.8	0.155
276.75	65.858	0.099	0.057	65.957	65.801	0.156
277	65.86	0.098	0.059	65.958	65.801	0.157
277.25	65.861	0.098	0.059	65.959	65.802	0.157
277.5	65.863	0.098	0.06	65.961	65.803	0.158
277.75	65.864	0.098	0.06	65.962	65.804	0.158
278	65.866	0.097	0.062	65.963	65.804	0.159
278.25	65.867	0.097	0.062	65.964	65.805	0.159
278.5	65.869	0.096	0.063	65.965	65.806	0.159
278.75	65.87	0.096	0.063	65.966	65.807	0.159
279	65.872	0.095	0.065	65.967	65.807	0.16
279.25	65.873	0.095	0.065	65.968	65.808	0.16
279.5	65.875	0.094	0.066	65.969	65.809	0.16
279.75	65.876	0.094	0.067	65.97	65.809	0.161
280	65.878	0.093	0.068	65.971	65.81	0.161
280.25	65.879	0.093	0.068	65.972	65.811	0.161
280.5	65.881	0.092	0.069	65.973	65.812	0.161
280.75	65.882	0.092	0.07	65.974	65.812	0.162
281	65.884	0.091	0.071	65.975	65.813	0.162
281.25	65.885	0.091	0.071	65.976	65.814	0.162
281.5	65.887	0.09	0.072	65.977	65.815	0.162
281.75	65.889	0.088	0.073	65.977	65.816	0.161
282	65.89	0.088	0.074	65.978	65.816	0.162
282.25	65.892	0.087	0.075	65.979	65.817	0.162
282.5	65.893	0.087	0.075	65.98	65.818	0.162
282.75	65.895	0.086	0.076	65.981	65.819	0.162
283	65.896	0.086	0.077	65.982	65.819	0.163
283.25	65.898	0.085	0.078	65.983	65.82	0.163
283.5	65.899	0.084	0.078	65.983	65.821	0.162
283.75	65.901	0.083	0.079	65.984	65.822	0.162
284	65.902	0.083	0.079	65.985	65.823	0.162
284.25	65.904	0.082	0.08	65.986	65.824	0.162
284.5	65.905	0.081	0.081	65.986	65.824	0.162
284.75	65.907	0.08	0.082	65.987	65.825	0.162
285	65.908	0.08	0.082	65.988	65.826	0.162
285.25	65.91	0.078	0.083	65.988	65.827	0.161
285.5	65.911	0.078	0.083	65.989	65.828	0.161
285.75	65.913	0.077	0.084	65.99	65.829	0.161
286	65.914	0.076	0.084	65.99	65.83	0.16
286.25	65.916	0.075	0.085775	65.991	65.8302	0.160775
286.5	65.917	0.075	0.086	65.992	65.831	0.161
286.75	65.919	0.074	0.087	65.993	65.832	0.161
287	65.92	0.073	0.087	65.993	65.833	0.16
287.25	65.922	0.072	0.088	65.994	65.834	0.16
287.5	65.924	0.071	0.089	65.995	65.835	0.16
287.75	65.925	0.07	0.089	65.995	65.836	0.159
288	65.927	0.069	0.09	65.996	65.837	0.159
288.25	65.928	0.069	0.09	65.997	65.838	0.159
288.5	65.93	0.067	0.091	65.997	65.839	0.158
288.75	65.931	0.067	0.091	65.998	65.84	0.158
289	65.933	0.065	0.092775	65.998	65.8402	0.157775
289.25	65.934	0.065	0.092	65.999	65.842	0.157
289.5	65.936	0.064	0.093	66	65.843	0.157
289.75	65.938	0.062	0.094	66	65.844	0.156
290	65.939	0.062	0.094	66.001	65.845	0.156
290.25	65.941	0.061	0.095	66.002	65.846	0.156
290.5	65.942	0.06	0.095	66.002	65.847	0.155
290.75	65.944	0.059	0.096	66.003	65.848	0.155
291	65.945	0.059	0.096	66.004	65.849	0.155
291.25	65.947	0.057	0.097	66.004	65.85	0.154
291.5	65.948	0.057	0.097	66.005	65.851	0.154
291.75	65.95	0.056	0.098	66.006	65.852	0.154
292	65.951	0.055	0.098	66.006	65.853	0.153
292.25	65.953	0.054	0.098	66.007	65.855	0.152
292.5	65.954	0.053	0.098	66.007	65.856	0.151
292.75	65.956	0.052	0.099	66.008	65.857	0.151
293	65.957	0.052	0.099	66.009	65.858	0.151
293.25	65.959	0.05	0.1	66.009	65.859	0.15
293.5	65.96	0.05	0.099	66.01	65.861	0.149
293.75	65.962	0.049	0.1	66.011	65.862	0.149
294	65.964	0.047	0.1	66.011	65.864	0.147
294.25	65.965	0.047	0.1	66.012	65.865	0.147
294.5	65.967	0.045	0.101	66.012	65.866	0.146
294.75	65.968	0.045	0.1	66.013	65.868	0.145
295	65.97	0.044	0.101	66.014	65.869	0.145
295.25	65.971	0.043	0.1	66.014	65.871	0.143
295.5	65.973	0.042	0.1	66.015	65.873	0.142
295.75	65.974	0.041775	0.099	66.0158	65.875	0.140775
296	65.976	0.04	0.1	66.016	65.876	0.14
296.25	65.977	0.04	0.099	66.017	65.878	0.139
296.5	65.979	0.038	0.099	66.017	65.88	0.137
296.75	65.98	0.038	0.098	66.018	65.882	0.136
297	65.982	0.037	0.097	66.019	65.885	0.134
297.25	65.983	0.037	0.096	66.02	65.887	0.133
297.5	65.985	0.035	0.096	66.02	65.889	0.131
297.75	65.986	0.035	0.095	66.021	65.891	0.13
298	65.988	0.034	0.095	66.022	65.893	0.129
298.25	65.989	0.034	0.093	66.023	65.896	0.127
298.5	65.991	0.032	0.093	66.023	65.898	0.125
298.75	65.992	0.032	0.091	66.024	65.901	0.123
299	65.994	0.031	0.09	66.025	65.904	0.121
299.25	65.995	0.031	0.088	66.026	65.907	0.119
299.5	65.997	0.03	0.087	66.027	65.91	0.117
299.75	65.998	0.03	0.084	66.028	65.914	0.114
300	66	0.029	0.083	66.029	65.917	0.112
300.25	66.001	0.029	0.079	66.03	65.922	0.108
300.5	66.003	0.028	0.077	66.031	65.926	0.105
300.75	66.005	0.027	0.074	66.032	65.931	0.101
301	66.006	0.027	0.069	66.033	65.937	0.096
301.25	66.008	0.026	0.065	66.034	65.943	0.091
301.5	66.01	0.026	0.061	66.036	65.949	0.087
301.75	66.011	0.026	0.053	66.037	65.958	0.079
302	66.013	0.026	0.045	66.039	65.968	0.071
302.25	66.015	0.025	0.034	66.04	65.981	0.059
302.5	66.018	0.025	0.026	66.043	65.992	0.051
302.75	66.022	0.032	0.025	66.054	65.997	0.057
303	66.024	0.047	0.025	66.071	65.999	0.072
303.25	66.027	0.058	0.026	66.085	66.001	0.084
303.5	66.029	0.067	0.027	66.096	66.002	0.094
303.75	66.031	0.074	0.027	66.105	66.004	0.101
304	66.032	0.081	0.027	66.113	66.005	0.108
304.25	66.034	0.086	0.028	66.12	66.006	0.114
304.5	66.036	0.091	0.029	66.127	66.007	0.12
304.75	66.038	0.095	0.03	66.133	66.008	0.125
305	66.039	0.098	0.03	66.137	66.009	0.128
305.25	66.041	0.101	0.031	66.142	66.01	0.132
305.5	66.043	0.104	0.032	66.147	66.011	0.136
305.75	66.044	0.106775	0.032	66.1508	66.012	0.138775
306	66.046	0.108	0.033	66.154	66.013	0.141
306.25	66.048	0.11	0.034	66.158	66.014	0.144
306.5	66.049	0.112	0.034	66.161	66.015	0.146
306.75	66.051	0.114	0.035	66.165	66.016	0.149
307	66.053	0.115	0.037	66.168	66.016	0.152
307.25	66.054	0.117	0.037	66.171	66.017	0.154
307.5	66.056	0.117	0.038	66.173	66.018	0.155
307.75	66.057	0.119	0.038	66.176	66.019	0.157
308	66.059	0.119	0.039	66.178	66.02	0.158
308.25	66.061	0.12	0.041	66.181	66.02	0.161
308.5	66.062	0.121	0.041	66.183	66.021	0.162
308.75	66.064	0.122	0.042	66.186	66.022	0.164
309	66.066	0.122	0.044	66.188	66.022	0.166
309.25	66.067	0.123	0.044	66.19	66.023	0.167
309.5	66.069	0.123	0.045	66.192	66.024	0.168
309.75	66.071	0.123775	0.047	66.1948	66.024	0.170775
310	66.072	0.124	0.047	66.196	66.025	0.171
310.25	66.074	0.125	0.048	66.199	66.026	0.173
310.5	66.076	0.125	0.05	66.201	66.026	0.175
310.75	66.077	0.126	0.05	66.203	66.027	0.176
311	66.079	0.125	0.052	66.204	66.027	0.177
311.25	66.08	0.126	0.052	66.206	66.028	0.178
311.5	66.082	0.125	0.053	66.207	66.029	0.178
311.75	66.084	0.125	0.055	66.209	66.029	0.18
312	66.085	0.126	0.055	66.211	66.03	0.181
312.25	66.087	0.125	0.057	66.212	66.03	0.182
312.5	66.089	0.125	0.058	66.214	66.031	0.183
312.75	66.09	0.125	0.058	66.215	66.032	0.183
313	66.092	0.125	0.06	66.217	66.032	0.185
313.25	66.094	0.124	0.061	66.218	66.033	0.185
313.5	66.095	0.125	0.062	66.22	66.033	0.187
313.75	66.097	0.124	0.063	66.221	66.034	0.187
314	66.099	0.124	0.064	66.223	66.035	0.188
314.25	66.1	0.124	0.065	66.224	66.035	0.189
314.5	66.102	0.124	0.066	66.226	66.036	0.19
314.75	66.104	0.123	0.067	66.227	66.037	0.19
315	66.105	0.124	0.068	66.229	66.037	0.192
315.25	66.107	0.123	0.069	66.23	66.038	0.192
315.5	66.109	0.122	0.07	66.231	66.039	0.192
315.75	66.11	0.122	0.071	66.232	66.039	0.193
316	66.112	0.121775	0.072	66.2338	66.04	0.193775
316.25	66.114	0.121	0.074	66.235	66.04	0.195
316.5	66.115	0.121	0.074	66.236	66.041	0.195
316.75	66.117	0.12	0.075	66.237	66.042	0.195
317	66.119	0.119	0.077	66.238	66.042	0.196
317.25	66.12	0.119	0.077	66.239	66.043	0.196
317.5	66.122	0.118	0.078	66.24	66.044	0.196
317.75	66.124	0.117	0.08	66.241	66.044	0.197
318	66.125	0.118	0.08	66.243	66.045	0.198
318.25	66.127	0.117	0.082	66.244	66.045	0.199
318.5	66.129	0.116	0.083	66.245	66.046	0.199
318.75	66.13	0.116	0.083	66.246	66.047	0.199
319	66.132	0.115	0.085	66.247	66.047	0.2
319.25	66.133	0.115	0.085	66.248	66.048	0.2
319.5	66.135	0.114	0.086	66.249	66.049	0.2
319.75	66.137	0.113	0.087775	66.25	66.0492	0.200775
320	66.138	0.113	0.088	66.251	66.05	0.201
320.25	66.14	0.112	0.089	66.252	66.051	0.201
320.5	66.142	0.11	0.091	66.252	66.051	0.201
320.75	66.143	0.11	0.091	66.253	66.052	0.201
321	66.145	0.109	0.092	66.254	66.053	0.201
321.25	66.147	0.108	0.094	66.255	66.053	0.202
321.5	66.148	0.108	0.094	66.256	66.054	0.202
321.75	66.15	0.107	0.095	66.257	66.055	0.202
322	66.152	0.106	0.096	66.258	66.056	0.202
322.25	66.153	0.106	0.097	66.259	66.056	0.203
322.5	66.155	0.104	0.098	66.259	66.057	0.202
322.75	66.157	0.103	0.099	66.26	66.058	0.202
323	66.158	0.103	0.1	66.261	66.058	0.203
323.25	66.16	0.102	0.101	66.262	66.059	0.203
323.5	66.162	0.101	0.102	66.263	66.06	0.203
323.75	66.163	0.101	0.102	66.264	66.061	0.203
324	66.165	0.099775	0.103	66.2648	66.062	0.202775
324.25	66.167	0.098	0.105	66.265	66.062	0.203
324.5	66.168	0.098	0.105	66.266	66.063	0.203
324.75	66.17	0.097	0.106	66.267	66.064	0.203
325	66.172	0.096	0.107	66.268	66.065	0.203
325.25	66.173	0.096	0.107	66.269	66.066	0.203
325.5	66.175	0.094	0.108	66.269	66.067	0.202
325.75	66.177	0.093	0.109	66.27	66.068	0.202
326	66.178	0.093	0.109	66.271	66.069	0.202
326.25	66.18	0.092	0.11	66.272	66.07	0.202
326.5	66.182	0.09	0.112	66.272	66.07	0.202
326.75	66.183	0.09	0.112	66.273	66.071	0.202
327	66.185	0.089	0.113	66.274	66.072	0.202
327.25	66.186	0.089	0.113	66.275	66.073	0.202
327.5	66.188	0.087	0.114	66.275	66.074	0.201
327.75	66.19	0.086	0.115	66.276	66.075	0.201
328	66.191	0.086	0.115	66.277	66.076	0.201
328.25	66.193	0.085	0.116	66.278	66.077	0.201
328.5	66.195	0.083	0.117	66.278	66.078	0.2
328.75	66.196	0.083	0.117	66.279	66.079	0.2
329	66.198	0.082	0.118	66.28	66.08	0.2
329.25	66.199	0.081	0.118	66.28	66.081	0.199
329.5	66.201	0.08	0.119	66.281	66.082	0.199
329.75	66.203	0.079	0.12	66.282	66.083	0.199
330	66.204	0.078	0.12	66.282	66.084	0.198
330.25	66.206	0.077	0.121	66.283	66.085	0.198
330.5	66.208	0.076	0.121	66.284	66.087	0.197
330.75	66.209	0.075	0.121	66.284	66.088	0.196
331	66.211	0.074	0.122	66.285	66.089	0.196
331.25	66.213	0.072	0.123	66.285	66.09	0.195
331.5	66.214	0.072	0.123	66.286	66.091	0.195
331.75	66.216	0.071	0.124	66.287	66.092	0.195
332	66.217	0.071	0.124	66.288	66.093	0.195
332.25	66.219	0.069	0.124	66.288	66.095	0.193
332.5	66.221	0.068	0.125	66.289	66.096	0.193
332.75	66.222	0.068	0.124	66.29	66.098	0.192
333	66.224	0.066	0.125	66.29	66.099	0.191
333.25	66.226	0.065	0.126	66.291	66.1	0.191
333.5	66.227	0.065	0.125	66.292	66.102	0.19
333.75	66.229	0.063	0.126	66.292	66.103	0.189
334	66.231	0.062	0.127	66.293	66.104	0.189
334.25	66.232	0.062	0.126	66.294	66.106	0.188
334.5	66.234	0.06	0.127	66.294	66.107	0.187
334.75	66.236	0.059	0.127	66.295	66.109	0.186
335	66.237	0.059	0.127	66.296	66.11	0.186
335.25	66.239	0.057	0.127	66.296	66.112	0.184
335.5	66.241	0.056	0.128	66.297	66.113	0.184
335.75	66.242	0.056	0.127	66.298	66.115	0.183
336	66.244	0.054	0.127	66.298	66.117	0.181
336.25	66.246	0.053	0.127	66.299	66.119	0.18
336.5	66.247	0.053	0.126	66.3	66.121	0.179
336.75	66.249	0.051	0.126	66.3	66.123	0.177
337	66.25	0.051	0.126	66.301	66.124	0.177
337.25	66.252	0.05	0.125	66.302	66.127	0.175
337.5	66.254	0.048	0.125	66.302	66.129	0.173
337.75	66.255	0.048	0.125	66.303	66.13	0.173
338	66.257	0.047	0.125	66.304	66.132	0.172
338.25	66.259	0.045	0.124	66.304	66.135	0.169
338.5	66.26	0.045	0.123	66.305	66.137	0.168
338.75	66.262	0.044	0.123	66.306	66.139	0.167
339	66.264	0.043	0.122	66.307	66.142	0.165
339.25	66.265	0.042	0.121	66.307	66.144	0.163
339.5	66.267	0.041	0.12	66.308	66.147	0.161
339.75	66.268	0.041	0.118	66.309	66.15	0.159
340	66.27	0.04	0.117	66.31	66.153	0.157
340.25	66.272	0.039	0.116	66.311	66.156	0.155
340.5	66.273	0.039	0.113	66.312	66.16	0.152
340.75	66.275	0.037	0.112	66.312	66.163	0.149
341	66.277	0.036	0.11	66.313	66.167	0.146
341.25	66.278	0.036	0.107	66.314	66.171	0.143
341.5	66.28	0.035	0.105	66.315	66.175	0.14
341.75	66.282	0.034	0.102	66.316	66.18	0.136
342	66.283	0.034	0.099	66.317	66.184	0.133
342.25	66.285	0.034	0.096	66.319	66.189	0.13
342.5	66.287	0.033	0.092	66.32	66.195	0.125
342.75	66.288	0.033	0.087	66.321	66.201	0.12
343	66.29	0.032	0.082	66.322	66.208	0.114
343.25	66.292	0.032	0.077	66.324	66.215	0.109
343.5	66.294	0.031	0.07	66.325	66.224	0.101
343.75	66.296	0.03	0.062	66.326	66.234	0.092
344	66.298	0.03	0.05	66.328	66.248	0.08
344.25	66.301	0.029	0.038	66.33	66.263	0.067
344.5	66.305	0.028	0.029	66.333	66.276	0.057
344.75	66.31	0.061	0.03	66.371	66.28	0.091
345	66.313	0.098	0.031	66.411	66.282	0.129
345.25	66.316	0.125775	0.033	66.4418	66.283	0.158775
345.5	66.319	0.147	0.035	66.466	66.284	0.182
345.75	66.321	0.167	0.035	66.488	66.286	0.202
346	66.323	0.184	0.036	66.507	66.287	0.22
346.25	66.326	0.198	0.039	66.524	66.287	0.237
346.5	66.328	0.21	0.04	66.538	66.288	0.25
346.75	66.33	0.221	0.041	66.551	66.289	0.262
347	66.332	0.23	0.042	66.562	66.29	0.272
347.25	66.335	0.239	0.045	66.574	66.29	0.284
347.5	66.337	0.248	0.046	66.585	66.291	0.294
347.75	66.339	0.257	0.047	66.596	66.292	0.304
348	66.341	0.265	0.049	66.606	66.292	0.314
348.25	66.344	0.273	0.051	66.617	66.293	0.324
348.5	66.346	0.281	0.053	66.627	66.293	0.334
348.75	66.348	0.288	0.054	66.636	66.294	0.342
349	66.35	0.296	0.056	66.646	66.294	0.352
349.25	66.3525	0.3035	0.0575	66.656	66.295	0.361
349.5	66.355	0.309775	0.06	66.6648	66.295	0.369775
349.75	66.357	0.316	0.061	66.673	66.296	0.377
350	66.359	0.323	0.063	66.682	66.296	0.386
350.25	66.361	0.33	0.064	66.691	66.297	0.394
350.5	66.364	0.335	0.067	66.699	66.297	0.402
350.75	66.366	0.34	0.068	66.706	66.298	0.408
351	66.368	0.346	0.07	66.714	66.298	0.416
351.25	66.371	0.35	0.073	66.721	66.298	0.423
351.5	66.373	0.355	0.074	66.728	66.299	0.429
351.75	66.375	0.363	0.076	66.738	66.299	0.439
352	66.377	0.368	0.077	66.745	66.3	0.445
352.25	66.38	0.372	0.08	66.752	66.3	0.452
352.5	66.382	0.376	0.082	66.758	66.3	0.458
352.75	66.384	0.382	0.083	66.766	66.301	0.465
353	66.386	0.386	0.085	66.772	66.301	0.471
353.25	66.389	0.390775	0.087	66.7798	66.302	0.477775
353.5	66.391	0.397	0.089	66.788	66.302	0.486
353.75	66.393	0.402	0.091	66.795	66.302	0.493
354	66.395	0.407	0.092	66.802	66.303	0.499
354.25	66.398	0.41	0.095	66.808	66.303	0.505
354.5	66.4	0.414775	0.097	66.8148	66.303	0.511775
354.75	66.402	0.419775	0.099	66.8218	66.303	0.518775
355	66.404	0.424	0.1	66.828	66.304	0.524
355.25	66.406	0.427	0.102	66.833	66.304	0.529
355.5	66.408	0.432	0.104	66.84	66.304	0.536
355.75	66.411	0.435775	0.106	66.8468	66.305	0.541775
356	66.413	0.441	0.108	66.854	66.305	0.549
356.25	66.415	0.444775	0.11	66.8598	66.305	0.554775
356.5	66.417	0.449	0.111	66.866	66.306	0.56
356.75	66.419	0.452	0.113	66.871	66.306	0.565
357	66.422	0.455	0.116	66.877	66.306	0.571
357.25	66.424	0.459	0.117	66.883	66.307	0.576
357.5	66.426	0.463	0.119	66.889	66.307	0.582
357.75	66.428	0.466775	0.121	66.8948	66.307	0.587775
358	66.431	0.469	0.123	66.9	66.308	0.592
358.25	66.433	0.473	0.125	66.906	66.308	0.598
358.5	66.435	0.476	0.127	66.911	66.308	0.603
358.75	66.437	0.478	0.129	66.915	66.308	0.607
359	66.439	0.481	0.13	66.92	66.309	0.611
359.25	66.441	0.485	0.132	66.926	66.309	0.617
359.5	66.444	0.488	0.135	66.932	66.309	0.623
359.75	66.446	0.491	0.136775	66.937	66.3092	0.627775
360	66.448	0.494	0.138	66.942	66.31	0.632
360.25	66.45	0.498	0.14	66.948	66.31	0.638
360.5	66.452	0.5	0.142	66.952	66.31	0.642
360.75	66.454	0.504	0.143	66.958	66.311	0.647
361	66.457	0.506	0.146	66.963	66.311	0.652
361.25	66.459	0.510775	0.148	66.9698	66.311	0.658775
361.5	66.461	0.513	0.15	66.974	66.311	0.663
361.75	66.463	0.516775	0.151	66.9798	66.312	0.667775
362	66.465	0.519775	0.153	66.9848	66.312	0.672775
362.25	66.467	0.523	0.155	66.99	66.312	0.678
362.5	66.47	0.525	0.158	66.995	66.312	0.683
362.75	66.472	0.529	0.159	67.001	66.313	0.688
363	66.474	0.532	0.161	67.006	66.313	0.693
363.25	66.476	0.534	0.163	67.01	66.313	0.697
363.5	66.478	0.539	0.164	67.017	66.314	0.703
363.75	66.48	0.541775	0.166	67.0218	66.314	0.707775
364	66.482	0.545775	0.168	67.0278	66.314	0.713775
364.25	66.485	0.547775	0.171	67.0328	66.314	0.718775
364.5	66.487	0.551	0.172	67.038	66.315	0.723
364.75	66.489	0.555	0.174	67.044	66.315	0.729
365	66.491	0.558	0.176	67.049	66.315	0.734
365.25	66.493	0.562	0.178	67.055	66.315	0.74
365.5	66.495	0.564	0.179775	67.059	66.3152	0.743775
365.75	66.497	0.568	0.181	67.065	66.316	0.749
366	66.499	0.572	0.183	67.071	66.316	0.755
366.25	66.501	0.575	0.185	67.076	66.316	0.76
366.5	66.503	0.578	0.187	67.081	66.316	0.765
366.75	66.505	0.581	0.188	67.086	66.317	0.769
367	66.508	0.581	0.191	67.089	66.317	0.772
367.25	66.51	0.583	0.193	67.093	66.317	0.776
367.5	66.512	0.586	0.195	67.098	66.317	0.781
367.75	66.514	0.591	0.196	67.105	66.318	0.787
368	66.516	0.593	0.198	67.109	66.318	0.791
368.25	66.518	0.596	0.2	67.114	66.318	0.796
368.5	66.52	0.598	0.202	67.118	66.318	0.8
368.75	66.522	0.6	0.203	67.122	66.319	0.803
369	66.524	0.602	0.205	67.126	66.319	0.807
369.25	66.526	0.604775	0.207	67.1308	66.319	0.811775
369.5	66.528	0.608775	0.209	67.1368	66.319	0.817775
369.75	66.53	0.611	0.21	67.141	66.32	0.821
370	66.532	0.614775	0.212	67.1468	66.32	0.826775
370.25	66.534	0.617	0.214	67.151	66.32	0.831
370.5	66.536	0.62	0.216	67.156	66.32	0.836
370.75	66.539	0.622	0.219	67.161	66.32	0.841
371	66.541	0.625775	0.22	67.1668	66.321	0.845775
371.25	66.543	0.629775	0.222	67.1728	66.321	0.851775
371.5	66.545	0.632	0.224	67.177	66.321	0.856
371.75	66.547	0.636	0.226	67.183	66.321	0.862
372	66.549	0.638	0.227	67.187	66.322	0.865
372.25	66.551	0.641	0.229	67.192	66.322	0.87
372.5	66.553	0.644	0.231	67.197	66.322	0.875
372.75	66.555	0.646775	0.233	67.2018	66.322	0.879775
373	66.558	0.648775	0.235775	67.2068	66.3222	0.88455
373.25	66.56	0.651775	0.237	67.2118	66.323	0.888775
373.5	66.562	0.653775	0.239	67.2158	66.323	0.892775
373.75	66.564	0.656	0.241	67.22	66.323	0.897
374	66.566	0.66	0.243	67.226	66.323	0.903
374.25	66.568	0.663	0.244	67.231	66.324	0.907
374.5	66.57	0.665	0.246	67.235	66.324	0.911
374.75	66.572	0.668	0.248	67.24	66.324	0.916
375	66.574	0.672	0.25	67.246	66.324	0.922
375.25	66.576	0.674	0.251	67.25	66.325	0.925
375.5	66.578	0.677	0.253	67.255	66.325	0.93
375.75	66.58	0.68	0.255	67.26	66.325	0.935
376	66.582	0.683	0.257	67.265	66.325	0.94
376.25	66.584	0.685	0.259	67.269	66.325	0.944
376.5	66.586	0.686	0.26	67.272	66.326	0.946
376.75	66.588	0.689	0.262	67.277	66.326	0.951
377	66.59	0.692775	0.264	67.2828	66.326	0.956775
377.25	66.592	0.696	0.266	67.288	66.326	0.962
377.5	66.594	0.7	0.267	67.294	66.327	0.967
377.75	66.596	0.704	0.269	67.3	66.327	0.973
378	66.598	0.707775	0.271	67.3058	66.327	0.978775
378.25	66.6	0.709	0.273	67.309	66.327	0.982
378.5	66.602	0.711	0.274	67.313	66.328	0.985
378.75	66.604	0.715	0.276	67.319	66.328	0.991
379	66.606	0.717	0.278	67.323	66.328	0.995
379.25	66.608	0.719775	0.28	67.3278	66.328	0.999775
379.5	66.61	0.721	0.282	67.331	66.328	1.003
379.75	66.612	0.723	0.283	67.335	66.329	1.006
380	66.614	0.726	0.285	67.34	66.329	1.011
380.25	66.616	0.728775	0.287	67.3448	66.329	1.01578
380.5	66.618	0.731	0.289	67.349	66.329	1.02
380.75	66.621	0.732	0.292	67.353	66.329	1.024
381	66.623	0.735	0.293	67.358	66.33	1.028
381.25	66.625	0.736775	0.295	67.3618	66.33	1.03178
381.5	66.627	0.739	0.297	67.366	66.33	1.036
381.75	66.629	0.74	0.299	67.369	66.33	1.039
382	66.631	0.742775	0.301	67.3738	66.33	1.04377
382.25	66.633	0.745775	0.302	67.3788	66.331	1.04777
382.5	66.635	0.747775	0.304	67.3828	66.331	1.05177
382.75	66.637	0.75	0.306	67.387	66.331	1.056
383	66.639	0.751775	0.308	67.3908	66.331	1.05977
383.25	66.641	0.754	0.309	67.395	66.332	1.063
383.5	66.643	0.756	0.311	67.399	66.332	1.067
383.75	66.645	0.758	0.313	67.403	66.332	1.071
384	66.647	0.759	0.315	67.406	66.332	1.074
384.25	66.649	0.761	0.317	67.41	66.332	1.078
384.5	66.651	0.763	0.318	67.414	66.333	1.081
384.75	66.653	0.765	0.32	67.418	66.333	1.085
385	66.656	0.767	0.323	67.423	66.333	1.09
385.25	66.658	0.768775	0.325	67.4268	66.333	1.09377
385.5	66.6595	0.7715	0.3265	67.431	66.333	1.098
385.75	66.662	0.773	0.328	67.435	66.334	1.101
386	66.664	0.775	0.33	67.439	66.334	1.105
386.25	66.666	0.777	0.332	67.443	66.334	1.109
386.5	66.668	0.778	0.334	67.446	66.334	1.112
386.75	66.67	0.781	0.336	67.451	66.334	1.117
387	66.672	0.782	0.337775	67.454	66.3342	1.11977
387.25	66.674	0.786	0.339	67.46	66.335	1.125
387.5	66.676	0.788	0.341	67.464	66.335	1.129
387.75	66.678	0.789	0.343	67.467	66.335	1.132
388	66.68	0.791	0.345	67.471	66.335	1.136
388.25	66.682	0.794	0.346	67.476	66.336	1.14
388.5	66.684	0.797	0.348	67.481	66.336	1.145
388.75	66.686	0.798775	0.35	67.4848	66.336	1.14878
389	66.688	0.801775	0.352	67.4898	66.336	1.15377
389.25	66.69	0.804	0.353775	67.494	66.3362	1.15777
389.5	66.692	0.808	0.355	67.5	66.337	1.163
389.75	66.694	0.81	0.357	67.504	66.337	1.167
390	66.696	0.811	0.359	67.507	66.337	1.17
390.25	66.698	0.812775	0.361	67.5108	66.337	1.17378
390.5	66.7	0.815	0.362775	67.515	66.3372	1.17778
390.75	66.703	0.816	0.365	67.519	66.338	1.181
391	66.704	0.817	0.366	67.521	66.338	1.183
391.25	66.7065	0.819275	0.3685	67.5258	66.338	1.18778
391.5	66.708	0.822	0.369775	67.53	66.3382	1.19178
391.75	66.71	0.823775	0.371	67.5338	66.339	1.19477
392	66.712	0.825	0.373	67.537	66.339	1.198
392.25	66.714	0.828	0.375	67.542	66.339	1.203
392.5	66.716	0.832	0.377	67.548	66.339	1.209
392.75	66.718	0.834	0.378	67.552	66.34	1.212
393	66.72	0.838	0.38	67.558	66.34	1.218
393.25	66.722	0.84	0.382	67.562	66.34	1.222
393.5	66.724	0.842	0.384	67.566	66.34	1.226
393.75	66.726	0.845	0.386	67.571	66.34	1.231
394	66.728	0.846775	0.387	67.5748	66.341	1.23378
394.25	66.73	0.848775	0.389	67.5788	66.341	1.23778
394.5	66.733	0.849	0.392	67.582	66.341	1.241
394.75	66.735	0.851	0.394	67.586	66.341	1.245
395	66.737	0.853	0.396	67.59	66.341	1.249
395.25	66.739	0.85555	0.397	67.5945	66.342	1.25255
395.5	66.741	0.857	0.399	67.598	66.342	1.256
395.75	66.743	0.859	0.401	67.602	66.342	1.26
396	66.745	0.86	0.403	67.605	66.342	1.263
396.25	66.747	0.862	0.404	67.609	66.343	1.266
